# Supplementary material for: Electronic structure blurring-mediated solid-state H2O2 electrosynthesis with high productivity
Source: Nat Commun. 2025 Nov 24;16:10360. doi: 10.1038/s41467-025-65335-5 (PMC12645009; doi:10.1038/s41467-025-65335-5)
Supplement: Supplementary file 3 — Supplementary Data 1 [file 41467_2025_65335_MOESM3_ESM.txt]

data_350-OOH.cif_1

_audit_creation_date               2024-08-12
_audit_creation_method             'generated by MedeA 3.3.1'

_chemical_formula_sum              'C9H9N6O5Zn2'

_symmetry_space_group_name_H-M     'P1'
_symmetry_Int_Tables_number        1

_cell_length_a                     20.00000
_cell_length_b                     20.00000
_cell_length_c                     20.00000
_cell_angle_alpha                  90.00
_cell_angle_beta                   90.00
_cell_angle_gamma                  90.00
_cell_volume                       8000.00
_cell_formula_units_Z              1

loop_
_atom_site_label
_atom_site_symmetry_multiplicity
_atom_site_Wyckoff_symbol
_atom_site_fract_x
_atom_site_fract_y
_atom_site_fract_z
_atom_site_occupancy
N1       1 a   0.30340   0.51915   0.25726 1.0
N2       1 a   0.38059   0.54789   0.33171 1.0
C1       1 a   0.26976   0.54335   0.31374 1.0
C2       1 a   0.31795   0.56105   0.35908 1.0
H1       1 a   0.21571   0.54557   0.31672 1.0
H2       1 a   0.31166   0.58188   0.40874 1.0
Zn1      1 a   0.47373   0.56943   0.33439 1.0
N3       1 a   0.54785   0.51852   0.37707 1.0
N4       1 a   0.62689   0.50034   0.45494 1.0
C3       1 a   0.73532   0.54727   0.62588 1.0
C4       1 a   0.37210   0.52310   0.26779 1.0
C5       1 a   0.56289   0.51968   0.44245 1.0
C6       1 a   0.60634   0.49725   0.34510 1.0
C7       1 a   0.65477   0.48584   0.39228 1.0
H3       1 a   0.60782   0.49150   0.29121 1.0
O1       1 a   0.52166   0.53544   0.49378 1.0
Zn2      1 a   0.66612   0.51540   0.53789 1.0
N5       1 a   0.66898   0.53264   0.63342 1.0
N6       1 a   0.75989   0.56856   0.68601 1.0
C8       1 a   0.65154   0.54549   0.69981 1.0
C9       1 a   0.70727   0.56760   0.73281 1.0
H4       1 a   0.60143   0.53784   0.71899 1.0
H5       1 a   0.71464   0.58244   0.78439 1.0
O2       1 a   0.41971   0.50933   0.22861 1.0
O3       1 a   0.76267   0.54034   0.56751 1.0
H6       1 a   0.80772   0.58355   0.69447 1.0
H7       1 a   0.28232   0.50417   0.21356 1.0
H8       1 a   0.70597   0.46868   0.38754 1.0
O4       1 a   0.50919   0.65948   0.33796 1.0
O5       1 a   0.50565   0.65920   0.40645 1.0
H9       1 a   0.49708   0.57601   0.47921 1.0
