# Supplementary material for: Electronic structure blurring-mediated solid-state H2O2 electrosynthesis with high productivity
Source: Nat Commun. 2025 Nov 24;16:10360. doi: 10.1038/s41467-025-65335-5 (PMC12645009; doi:10.1038/s41467-025-65335-5)
Supplement: Supplementary file 4 — Supplementary Data 2 [file 41467_2025_65335_MOESM4_ESM.txt]

data_ZIF-8_350_O5

_audit_creation_date               2023-03-16
_audit_creation_method             'generated by MedeA 3.3.1'

_chemical_formula_sum              'C9H9N6O5Zn2'

_symmetry_space_group_name_H-M     'P1'
_symmetry_Int_Tables_number        1

_cell_length_a                     20.00000
_cell_length_b                     20.00000
_cell_length_c                     20.00000
_cell_angle_alpha                  90.00
_cell_angle_beta                   90.00
_cell_angle_gamma                  90.00
_cell_volume                       8000.00
_cell_formula_units_Z              1

loop_
_atom_site_label
_atom_site_symmetry_multiplicity
_atom_site_Wyckoff_symbol
_atom_site_fract_x
_atom_site_fract_y
_atom_site_fract_z
_atom_site_occupancy
N1       1 a   0.31573   0.57491   0.24897 1.0
N2       1 a   0.37047   0.54355   0.33957 1.0
C1       1 a   0.27763   0.59472   0.30448 1.0
C2       1 a   0.31211   0.57521   0.36005 1.0
H1       1 a   0.23026   0.62039   0.29903 1.0
H2       1 a   0.29912   0.58141   0.41230 1.0
Zn1      1 a   0.45964   0.50638   0.34063 1.0
N3       1 a   0.54441   0.48235   0.37035 1.0
N4       1 a   0.62708   0.50236   0.44515 1.0
C3       1 a   0.74771   0.55436   0.61785 1.0
C4       1 a   0.37224   0.54427   0.27169 1.0
C5       1 a   0.55892   0.50885   0.43363 1.0
C6       1 a   0.60386   0.46128   0.34303 1.0
C7       1 a   0.65415   0.47380   0.38904 1.0
H3       1 a   0.60720   0.43836   0.29392 1.0
O1       1 a   0.51651   0.53504   0.47123 1.0
Zn2      1 a   0.66425   0.56638   0.50793 1.0
N5       1 a   0.68098   0.56511   0.60186 1.0
N6       1 a   0.75336   0.56842   0.68613 1.0
C8       1 a   0.64789   0.58556   0.65845 1.0
C9       1 a   0.69206   0.58772   0.71122 1.0
H4       1 a   0.59485   0.59687   0.65832 1.0
H5       1 a   0.68424   0.60046   0.76336 1.0
O2       1 a   0.42309   0.51936   0.24097 1.0
O3       1 a   0.79264   0.53607   0.57907 1.0
H6       1 a   0.79710   0.56481   0.71146 1.0
H7       1 a   0.30482   0.58317   0.20018 1.0
H8       1 a   0.70730   0.46352   0.38473 1.0
O4       1 a   0.67844   0.64054   0.45124 1.0
O5       1 a   0.69494   0.69986   0.49005 1.0
H9       1 a   0.67065   0.73377   0.46436 1.0
