# Supplementary material for: Electronic structure blurring-mediated solid-state H2O2 electrosynthesis with high productivity
Source: Nat Commun. 2025 Nov 24;16:10360. doi: 10.1038/s41467-025-65335-5 (PMC12645009; doi:10.1038/s41467-025-65335-5)
Supplement: Supplementary file 7 — Source Data [file 41467_2025_65335_MOESM7_ESM.xlsx]

## Sheet: Figure 1
Figure 1e											Figure 1g											Figure 1g
												Cycle number	Mass of KF·H2O2		Cycle number	Storage costs ($ KF/$ H2O2)	Storage capacity (H2O2 kg-1/KF kg-1)						Day	Mass of KF·H2O2	Storage capacity (H2O2 kg-1/KF kg-1)
	Intensity(a.u.)	2 Theta (degree)		Intensity(a.u.)	2 Theta (degree)		Intensity(a.u.)	2 Theta (degree)				1	1.59		1	0.587	1.2						1	1.689	0.587
	10.0001	48		5.0001	53		5.0001	56				2	1.581		20	11.746	0.06						7	1.687
	10.0206	30		5.02056	42		5.02056	50				3	1.59		40	23.492	0.03						14	1.683	0.584
	10.041	38		5.04103	55		5.04103	48				4	1.587		60	35.238	0.02						21	1.678
	10.0615	22		5.06149	53		5.06149	55				5	1.58		80	46.984	0.015						28	1.672	0.577
	10.082	32		5.08195	55		5.08195	53				6	1.576		100	58.73	0.012						35	1.667
	10.1024	39		5.10241	53		5.10241	48				7	1.584										42	1.665	0.573
	10.1229	36		5.12288	42		5.12288	46				8	1.575										49	1.661
	10.1433	31		5.14334	47		5.14334	59				9	1.585										56	1.659	0.57
	10.1638	21		5.1638	72		5.1638	50				10	1.57										63	1.655	--
	10.1843	33		5.18426	54		5.18426	57				11	1.573										70	1.653	0.566
	10.2047	28		5.20473	50		5.20473	53				12	1.586										77	1.651
	10.2252	32		5.22519	40		5.22519	43				13	1.58										84	1.645	0.561
	10.2456	30		5.24565	47		5.24565	54				14	1.572										91	1.639
	10.2661	29		5.26612	43		5.26612	50				15	1.568										98	1.634	0.555
	10.2866	20		5.28658	55		5.28658	59				16	1.574										105	1.629
	10.307	34		5.30704	40		5.30704	59				17	1.568										112	1.623	0.549
	10.3275	33		5.3275	32		5.3275	48				18	1.58										119	1.618
	10.348	33		5.34797	46		5.34797	42				19	1.585										126	1.614	0.543
	10.3684	42		5.36843	45		5.36843	53				20	1.583										133	1.609
	10.3889	24		5.38889	51		5.38889	48				21	1.577										140	1.602	0.536
	10.4093	21		5.40935	56		5.40935	53				22	1.586										147	1.599
	10.4298	25		5.42982	51		5.42982	43				23	1.576										154	1.598	0.534
	10.4503	24		5.45028	42		5.45028	50				24	1.583										161	1.597
	10.4707	29		5.47074	42		5.47074	53				25	1.578
	10.4912	23		5.4912	37		5.4912	44				26	1.568
	10.5117	23		5.51167	46		5.51167	57				27	1.574
	10.5321	28		5.53213	48		5.53213	60				28	1.576
	10.5526	16		5.55259	46		5.55259	45				29	1.586
	10.5731	33		5.57306	51		5.57306	50				30	1.577
	10.5935	27		5.59352	52		5.59352	43				31	1.564
	10.614	34		5.61398	54		5.61398	38				32	1.573
	10.6344	29		5.63444	36		5.63444	46				33	1.565
	10.6549	30		5.65491	65		5.65491	49				34	1.58
	10.6754	34		5.67537	45		5.67537	51				35	1.573
	10.6958	27		5.69583	57		5.69583	42				36	1.564
	10.7163	26		5.71629	43		5.71629	49				37	1.575
	10.7368	34		5.73676	36		5.73676	52				38	1.574
	10.7572	32		5.75722	39		5.75722	37				39	1.58
	10.7777	33		5.77768	38		5.77768	48				40	1.573
	10.7981	31		5.79814	52		5.79814	51				41	1.576
	10.8186	37		5.81861	43		5.81861	38				42	1.564
	10.8391	27		5.83907	49		5.83907	56				43	1.577
	10.8595	32		5.85953	31		5.85953	39				44	1.585
	10.88	38		5.88	47		5.88	53				45	1.586
	10.9004	26		5.90046	52		5.90046	38				46	1.579
	10.9209	43		5.92092	36		5.92092	48				47	1.585
	10.9414	27		5.94138	49		5.94138	39				48	1.583
	10.9618	23		5.96185	48		5.96185	57				49	1.571
	10.9823	33		5.98231	48		5.98231	52				50	1.568
	11.0028	35		6.00277	54		6.00277	54				51	1.585
	11.0232	39		6.02323	44		6.02323	42				52	1.567
	11.0437	38		6.0437	47		6.0437	40				53	1.574
	11.0641	23		6.06416	38		6.06416	45				54	1.576
	11.0846	30		6.08462	44		6.08462	44				55	1.583
	11.1051	24		6.10508	46		6.10508	40				56	1.584
	11.1255	41		6.12555	39		6.12555	49				57	1.582
	11.146	36		6.14601	48		6.14601	35				58	1.572
	11.1665	27		6.16647	41		6.16647	42				59	1.565
	11.1869	42		6.18694	39		6.18694	47				60	1.58
	11.2074	29		6.2074	47		6.2074	51				61	1.582
	11.2279	38		6.22786	41		6.22786	54				62	1.584
	11.2483	30		6.24832	46		6.24832	37				63	1.585
	11.2688	35		6.26879	40		6.26879	46				64	1.572
	11.2892	34		6.28925	50		6.28925	48				65	1.577
	11.3097	37		6.30971	44		6.30971	45				66	1.58
	11.3302	26		6.33017	50		6.33017	44				67	1.583
	11.3506	38		6.35064	44		6.35064	40				68	1.572
	11.3711	27		6.3711	50		6.3711	66				69	1.567
	11.3916	34		6.39156	44		6.39156	44				70	1.576
	11.412	27		6.41202	42		6.41202	35				71	1.58
	11.4325	22		6.43249	40		6.43249	44				72	1.567
	11.4529	35		6.45295	47		6.45295	57				73	1.582
	11.4734	31		6.47341	45		6.47341	54				74	1.578
	11.4939	30		6.49388	36		6.49388	46				75	1.569
	11.5143	41		6.51434	42		6.51434	50				76	1.583
	11.5348	35		6.5348	41		6.5348	45				77	1.585
	11.5553	41		6.55526	46		6.55526	46				78	1.583
	11.5757	33		6.57573	31		6.57573	62				79	1.584
	11.5962	35		6.59619	36		6.59619	36				80	1.585
	11.6166	26		6.61665	48		6.61665	48				81	1.585
	11.6371	42		6.63711	50		6.63711	37				82	1.583
	11.6576	42		6.65758	41		6.65758	55				83	1.574
	11.678	26		6.67804	37		6.67804	42				84	1.575
	11.6985	34		6.6985	48		6.6985	46				85	1.584
	11.719	32		6.71896	40		6.71896	36				86	1.585
	11.7394	37		6.73943	45		6.73943	42				87	1.58
	11.7599	24		6.75989	44		6.75989	45				88	1.575
	11.7804	28		6.78035	38		6.78035	40				89	1.583
	11.8008	26		6.80082	51		6.80082	54				90	1.585
	11.8213	31		6.82128	30		6.82128	40				91	1.584
	11.8417	38		6.84174	39		6.84174	57				92	1.58
	11.8622	27		6.8622	36		6.8622	52				93	1.575
	11.8827	33		6.88267	31		6.88267	50				94	1.57
	11.9031	40		6.90313	50		6.90313	50				95	1.575
	11.9236	41		6.92359	31		6.92359	46				96	1.57
	11.9441	37		6.94405	34		6.94405	38				97	1.582
	11.9645	34		6.96452	36		6.96452	33				98	1.585
	11.985	30		6.98498	36		6.98498	46				99	1.582
	12.0054	28		7.00544	49		7.00544	42				100	1.582
	12.0259	32		7.0259	46		7.0259	46
	12.0464	30		7.04637	40		7.04637	59
	12.0668	28		7.06683	35		7.06683	43
	12.0873	36		7.08729	34		7.08729	36
	12.1077	29		7.10776	39		7.10776	40
	12.1282	30		7.12822	42		7.12822	45
	12.1487	36		7.14868	40		7.14868	43
	12.1691	30		7.16914	50		7.16914	58
	12.1896	42		7.18961	48		7.18961	54
	12.2101	31		7.21007	40		7.21007	55
	12.2305	34		7.23053	42		7.23053	39
	12.251	27		7.25099	41		7.25099	44
	12.2714	31		7.27146	42		7.27146	35
	12.2919	34		7.29192	35		7.29192	44
	12.3124	29		7.31238	47		7.31238	46
	12.3328	30		7.33284	38		7.33284	51
	12.3533	22		7.35331	40		7.35331	39
	12.3738	34		7.37377	44		7.37377	43
	12.3942	40		7.39423	39		7.39423	44
	12.4147	38		7.4147	41		7.4147	41
	12.4352	34		7.43516	40		7.43516	44
	12.4556	35		7.45562	47		7.45562	43
	12.4761	33		7.47608	37		7.47608	57
	12.4965	23		7.49655	45		7.49655	52
	12.517	27		7.51701	40		7.51701	57
	12.5375	33		7.53747	36		7.53747	40
	12.5579	29		7.55793	38		7.55793	38
	12.5784	42		7.5784	45		7.5784	52
	12.5989	39		7.59886	46		7.59886	43
	12.6193	27		7.61932	37		7.61932	47
	12.6398	36		7.63978	45		7.63978	42
	12.6602	30		7.66025	29		7.66025	46
	12.6807	28		7.68071	32		7.68071	39
	12.7012	38		7.70117	28		7.70117	34
	12.7216	27		7.72164	32		7.72164	53
	12.7421	26		7.7421	38		7.7421	51
	12.7626	30		7.76256	35		7.76256	52
	12.783	30		7.78302	48		7.78302	39
	12.8035	28		7.80349	39		7.80349	44
	12.8239	41		7.82395	39		7.82395	50
	12.8444	31		7.84441	38		7.84441	62
	12.8649	24		7.86487	40		7.86487	49
	12.8853	30		7.88534	34		7.88534	48
	12.9058	35		7.9058	42		7.9058	52
	12.9263	30		7.92626	41		7.92626	56
	12.9467	24		7.94672	39		7.94672	35
	12.9672	29		7.96719	34		7.96719	52
	12.9877	33		7.98765	36		7.98765	43
	13.0081	25		8.00811	45		8.00811	41
	13.0286	31		8.02858	34		8.02858	45
	13.049	30		8.04904	30		8.04904	63
	13.0695	27		8.0695	56		8.0695	45
	13.09	33		8.08996	44		8.08996	46
	13.1104	32		8.11043	48		8.11043	46
	13.1309	29		8.13089	51		8.13089	36
	13.1514	25		8.15135	41		8.15135	58
	13.1718	32		8.17181	53		8.17181	43
	13.1923	32		8.19228	41		8.19228	52
	13.2127	26		8.21274	42		8.21274	45
	13.2332	33		8.2332	42		8.2332	49
	13.2537	29		8.25366	32		8.25366	42
	13.2741	25		8.27413	33		8.27413	51
	13.2946	40		8.29459	40		8.29459	38
	13.315	28		8.31505	29		8.31505	44
	13.3355	29		8.33552	42		8.33552	47
	13.356	26		8.35598	36		8.35598	36
	13.3764	32		8.37644	38		8.37644	42
	13.3969	32		8.3969	39		8.3969	52
	13.4174	30		8.41737	47		8.41737	52
	13.4378	34		8.43783	43		8.43783	49
	13.4583	34		8.45829	36		8.45829	39
	13.4787	31		8.47875	33		8.47875	56
	13.4992	33		8.49922	37		8.49922	47
	13.5197	39		8.51968	41		8.51968	50
	13.5401	31		8.54014	44		8.54014	58
	13.5606	38		8.5606	40		8.5606	44
	13.5811	23		8.58107	40		8.58107	43
	13.6015	24		8.60153	38		8.60153	37
	13.622	21		8.62199	38		8.62199	42
	13.6425	24		8.64246	38		8.64246	47
	13.6629	28		8.66292	50		8.66292	44
	13.6834	19		8.68338	57		8.68338	39
	13.7038	31		8.70384	36		8.70384	54
	13.7243	22		8.72431	44		8.72431	47
	13.7448	34		8.74477	46		8.74477	45
	13.7652	29		8.76523	50		8.76523	48
	13.7857	33		8.78569	42		8.78569	54
	13.8062	34		8.80616	37		8.80616	39
	13.8266	35		8.82662	39		8.82662	54
	13.8471	28		8.84708	35		8.84708	45
	13.8675	28		8.86754	35		8.86754	46
	13.888	24		8.88801	28		8.88801	40
	13.9085	25		8.90847	34		8.90847	51
	13.9289	22		8.92893	47		8.92893	42
	13.9494	32		8.9494	50		8.9494	23
	13.9698	31		8.96986	36		8.96986	40
	13.9903	27		8.99032	45		8.99032	41
	14.0108	32		9.01078	37		9.01078	53
	14.0312	27		9.03125	36		9.03125	52
	14.0517	34		9.05171	36		9.05171	49
	14.0722	24		9.07217	35		9.07217	61
	14.0926	32		9.09263	34		9.09263	43
	14.1131	30		9.1131	35		9.1131	44
	14.1335	29		9.13356	40		9.13356	34
	14.154	28		9.15402	39		9.15402	45
	14.1745	32		9.17448	40		9.17448	41
	14.1949	41		9.19495	40		9.19495	48
	14.2154	38		9.21541	49		9.21541	48
	14.2359	26		9.23587	47		9.23587	49
	14.2563	30		9.25634	44		9.25634	46
	14.2768	39		9.2768	50		9.2768	43
	14.2973	26		9.29726	26		9.29726	43
	14.3177	27		9.31772	37		9.31772	43
	14.3382	30		9.33819	39		9.33819	39
	14.3586	26		9.35865	40		9.35865	43
	14.3791	23		9.37911	39		9.37911	30
	14.3996	28		9.39957	34		9.39957	52
	14.42	36		9.42004	56		9.42004	43
	14.4405	32		9.4405	55		9.4405	47
	14.461	32		9.46096	35		9.46096	50
	14.4814	36		9.48142	38		9.48142	57
	14.5019	25		9.50189	59		9.50189	44
	14.5223	31		9.52235	41		9.52235	47
	14.5428	38		9.54281	34		9.54281	43
	14.5633	42		9.56328	33		9.56328	47
	14.5837	29		9.58374	28		9.58374	45
	14.6042	23		9.6042	53		9.6042	44
	14.6247	28		9.62466	45		9.62466	48
	14.6451	23		9.64513	37		9.64513	55
	14.6656	26		9.66559	50		9.66559	55
	14.686	28		9.68605	40		9.68605	40
	14.7065	23		9.70651	38		9.70651	33
	14.727	28		9.72698	31		9.72698	50
	14.7474	27		9.74744	39		9.74744	56
	14.7679	34		9.7679	37		9.7679	58
	14.7884	33		9.78836	39		9.78836	41
	14.8088	35		9.80883	38		9.80883	41
	14.8293	28		9.82929	40		9.82929	44
	14.8498	27		9.84975	44		9.84975	40
	14.8702	25		9.87022	34		9.87022	34
	14.8907	35		9.89068	31		9.89068	39
	14.9111	28		9.91114	31		9.91114	51
	14.9316	34		9.9316	39		9.9316	40
	14.9521	37		9.95207	52		9.95207	57
	14.9725	34		9.97253	39		9.97253	43
	14.993	28		9.99299	41		9.99299	38
	15.0135	28		10.0135	40		10.0135	41
	15.0339	28		10.0339	38		10.0339	56
	15.0544	24		10.0544	34		10.0544	46
	15.0748	31		10.0748	25		10.0748	44
	15.0953	21		10.0953	31		10.0953	41
	15.1158	24		10.1158	49		10.1158	54
	15.1362	26		10.1362	36		10.1362	43
	15.1567	25		10.1567	40		10.1567	51
	15.1771	36		10.1771	39		10.1771	41
	15.1976	27		10.1976	45		10.1976	45
	15.2181	33		10.2181	46		10.2181	32
	15.2385	34		10.2385	45		10.2385	50
	15.259	24		10.259	41		10.259	47
	15.2795	33		10.2795	38		10.2795	43
	15.2999	29		10.2999	33		10.2999	39
	15.3204	28		10.3204	35		10.3204	49
	15.3408	28		10.3408	39		10.3408	56
	15.3613	38		10.3613	29		10.3613	39
	15.3818	30		10.3818	44		10.3818	54
	15.4022	18		10.4022	43		10.4022	47
	15.4227	20		10.4227	44		10.4227	48
	15.4432	21		10.4432	43		10.4432	54
	15.4636	31		10.4636	35		10.4636	60
	15.4841	29		10.4841	36		10.4841	45
	15.5046	26		10.5046	40		10.5046	52
	15.525	49		10.525	33		10.525	58
	15.5455	20		10.5455	45		10.5455	31
	15.5659	35		10.5659	29		10.5659	51
	15.5864	29		10.5864	32		10.5864	52
	15.6069	23		10.6069	24		10.6069	49
	15.6273	30		10.6273	33		10.6273	47
	15.6478	27		10.6478	42		10.6478	55
	15.6683	31		10.6683	37		10.6683	34
	15.6887	24		10.6887	34		10.6887	38
	15.7092	28		10.7092	37		10.7092	51
	15.7296	37		10.7296	39		10.7296	36
	15.7501	24		10.7501	42		10.7501	44
	15.7706	23		10.7706	39		10.7706	41
	15.791	31		10.791	39		10.791	40
	15.8115	31		10.8115	45		10.8115	37
	15.832	33		10.832	39		10.832	37
	15.8524	25		10.8524	51		10.8524	42
	15.8729	39		10.8729	45		10.8729	36
	15.8933	39		10.8933	38		10.8933	55
	15.9138	28		10.9138	38		10.9138	42
	15.9343	39		10.9343	34		10.9343	37
	15.9547	28		10.9547	43		10.9547	49
	15.9752	30		10.9752	41		10.9752	58
	15.9957	24		10.9957	29		10.9957	42
	16.0161	33		11.0161	30		11.0161	39
	16.0366	29		11.0366	38		11.0366	36
	16.057	33		11.0571	31		11.0571	52
	16.0775	34		11.0775	38		11.0775	49
	16.098	24		11.098	41		11.098	36
	16.1184	33		11.1184	42		11.1184	49
	16.1389	23		11.1389	47		11.1389	49
	16.1594	38		11.1594	37		11.1594	56
	16.1798	25		11.1798	49		11.1798	48
	16.2003	23		11.2003	45		11.2003	35
	16.2207	28		11.2208	37		11.2208	38
	16.2412	29		11.2412	27		11.2412	37
	16.2617	23		11.2617	33		11.2617	52
	16.2821	23		11.2821	30		11.2821	28
	16.3026	36		11.3026	45		11.3026	41
	16.3231	24		11.3231	41		11.3231	40
	16.3435	26		11.3435	38		11.3435	44
	16.364	28		11.364	31		11.364	45
	16.3845	38		11.3844	38		11.3844	45
	16.4049	25		11.4049	41		11.4049	49
	16.4254	30		11.4254	34		11.4254	49
	16.4458	32		11.4458	29		11.4458	48
	16.4663	25		11.4663	28		11.4663	49
	16.4868	34		11.4868	51		11.4868	58
	16.5072	37		11.5072	36		11.5072	60
	16.5277	30		11.5277	46		11.5277	40
	16.5481	36		11.5481	39		11.5481	48
	16.5686	28		11.5686	44		11.5686	38
	16.5891	36		11.5891	41		11.5891	43
	16.6095	29		11.6095	40		11.6095	35
	16.63	37		11.63	43		11.63	39
	16.6505	26		11.6505	38		11.6505	47
	16.6709	30		11.6709	31		11.6709	45
	16.6914	30		11.6914	31		11.6914	53
	16.7118	26		11.7119	27		11.7119	52
	16.7323	26		11.7323	30		11.7323	57
	16.7528	30		11.7528	37		11.7528	38
	16.7732	40		11.7732	30		11.7732	45
	16.7937	36		11.7937	28		11.7937	36
	16.8142	22		11.8142	32		11.8142	48
	16.8346	35		11.8346	42		11.8346	28
	16.8551	24		11.8551	39		11.8551	57
	16.8756	26		11.8756	29		11.8756	51
	16.896	28		11.896	38		11.896	42
	16.9165	22		11.9165	37		11.9165	46
	16.9369	26		11.9369	43		11.9369	44
	16.9574	33		11.9574	46		11.9574	30
	16.9779	26		11.9779	40		11.9779	36
	16.9983	35		11.9983	39		11.9983	41
	17.0188	40		12.0188	42		12.0188	42
	17.0392	29		12.0392	36		12.0392	32
	17.0597	29		12.0597	45		12.0597	41
	17.0802	31		12.0802	36		12.0802	32
	17.1006	24		12.1006	35		12.1006	58
	17.1211	26		12.1211	37		12.1211	41
	17.1416	29		12.1416	37		12.1416	41
	17.162	28		12.162	34		12.162	29
	17.1825	29		12.1825	41		12.1825	36
	17.203	35		12.2029	40		12.2029	49
	17.2234	29		12.2234	42		12.2234	40
	17.2439	36		12.2439	38		12.2439	54
	17.2643	28		12.2643	34		12.2643	42
	17.2848	23		12.2848	33		12.2848	40
	17.3053	25		12.3053	38		12.3053	46
	17.3257	20		12.3257	43		12.3257	39
	17.3462	21		12.3462	27		12.3462	48
	17.3667	19		12.3667	31		12.3667	43
	17.3871	23		12.3871	34		12.3871	35
	17.4076	23		12.4076	25		12.4076	48
	17.428	23		12.428	29		12.428	48
	17.4485	26		12.4485	39		12.4485	47
	17.469	28		12.469	32		12.469	47
	17.4894	31		12.4894	28		12.4894	35
	17.5099	21		12.5099	32		12.5099	38
	17.5304	29		12.5304	30		12.5304	44
	17.5508	34		12.5508	29		12.5508	62
	17.5713	29		12.5713	26		12.5713	41
	17.5917	33		12.5917	32		12.5917	56
	17.6122	28		12.6122	30		12.6122	37
	17.6327	26		12.6327	25		12.6327	45
	17.6531	40		12.6531	34		12.6531	36
	17.6736	26		12.6736	37		12.6736	42
	17.6941	24		12.6941	41		12.6941	48
	17.7145	32		12.7145	40		12.7145	42
	17.735	42		12.735	41		12.735	44
	17.7554	33		12.7554	38		12.7554	58
	17.7759	23		12.7759	45		12.7759	39
	17.7964	28		12.7964	35		12.7964	33
	17.8168	32		12.8168	31		12.8168	42
	17.8373	26		12.8373	35		12.8373	44
	17.8578	33		12.8578	33		12.8578	50
	17.8782	16		12.8782	29		12.8782	51
	17.8987	30		12.8987	33		12.8987	45
	17.9191	25		12.9192	48		12.9192	37
	17.9396	25		12.9396	35		12.9396	44
	17.9601	33		12.9601	29		12.9601	38
	17.9805	22		12.9805	32		12.9805	33
	18.001	27		13.001	37		13.001	42
	18.0215	21		13.0215	25		13.0215	35
	18.0419	31		13.0419	36		13.0419	42
	18.0624	31		13.0624	37		13.0624	40
	18.0829	31		13.0829	43		13.0829	49
	18.1033	31		13.1033	29		13.1033	40
	18.1238	22		13.1238	39		13.1238	36
	18.1442	25		13.1442	35		13.1442	34
	18.1647	32		13.1647	35		13.1647	41
	18.1852	28		13.1852	21		13.1852	39
	18.2056	31		13.2056	45		13.2056	40
	18.2261	24		13.2261	33		13.2261	44
	18.2465	39		13.2465	39		13.2465	47
	18.267	40		13.267	30		13.267	36
	18.2875	36		13.2875	28		13.2875	41
	18.3079	35		13.3079	41		13.3079	42
	18.3284	27		13.3284	33		13.3284	48
	18.3489	21		13.3489	45		13.3489	29
	18.3693	32		13.3693	47		13.3693	34
	18.3898	28		13.3898	28		13.3898	38
	18.4103	24		13.4102	48		13.4102	47
	18.4307	26		13.4307	40		13.4307	41
	18.4512	29		13.4512	30		13.4512	36
	18.4716	26		13.4716	42		13.4716	35
	18.4921	39		13.4921	41		13.4921	27
	18.5126	37		13.5126	44		13.5126	38
	18.533	22		13.533	49		13.533	49
	18.5535	17		13.5535	34		13.5535	47
	18.5739	34		13.5739	35		13.5739	36
	18.5944	30		13.5944	36		13.5944	33
	18.6149	20		13.6149	44		13.6149	43
	18.6353	25		13.6353	36		13.6353	39
	18.6558	24		13.6558	36		13.6558	43
	18.6763	35		13.6763	38		13.6763	35
	18.6967	15		13.6967	45		13.6967	52
	18.7172	38		13.7172	40		13.7172	36
	18.7376	26		13.7377	55		13.7377	28
	18.7581	27		13.7581	28		13.7581	46
	18.7786	36		13.7786	28		13.7786	33
	18.799	33		13.799	42		13.799	41
	18.8195	19		13.8195	31		13.8195	34
	18.84	31		13.84	26		13.84	54
	18.8604	37		13.8604	35		13.8604	38
	18.8809	29		13.8809	31		13.8809	44
	18.9014	20		13.9014	25		13.9014	37
	18.9218	28		13.9218	30		13.9218	32
	18.9423	27		13.9423	40		13.9423	38
	18.9627	28		13.9627	35		13.9627	47
	18.9832	32		13.9832	26		13.9832	41
	19.0037	24		14.0037	47		14.0037	46
	19.0241	29		14.0241	37		14.0241	43
	19.0446	23		14.0446	31		14.0446	32
	19.0651	27		14.0651	35		14.0651	53
	19.0855	25		14.0855	31		14.0855	28
	19.106	31		14.106	29		14.106	55
	19.1264	24		14.1265	32		14.1265	34
	19.1469	31		14.1469	29		14.1469	45
	19.1674	21		14.1674	33		14.1674	35
	19.1878	27		14.1878	34		14.1878	35
	19.2083	32		14.2083	46		14.2083	36
	19.2288	32		14.2288	27		14.2288	37
	19.2492	17		14.2492	27		14.2492	35
	19.2697	25		14.2697	30		14.2697	35
	19.2902	22		14.2902	38		14.2902	36
	19.3106	40		14.3106	30		14.3106	40
	19.3311	28		14.3311	25		14.3311	37
	19.3515	20		14.3515	31		14.3515	41
	19.372	27		14.372	27		14.372	49
	19.3925	18		14.3925	30		14.3925	36
	19.4129	29		14.4129	37		14.4129	56
	19.4334	24		14.4334	41		14.4334	46
	19.4538	24		14.4538	33		14.4538	29
	19.4743	18		14.4743	35		14.4743	43
	19.4948	29		14.4948	32		14.4948	42
	19.5152	24		14.5152	40		14.5152	37
	19.5357	32		14.5357	36		14.5357	31
	19.5562	32		14.5562	39		14.5562	39
	19.5766	21		14.5766	33		14.5766	52
	19.5971	16		14.5971	36		14.5971	40
	19.6176	29		14.6175	35		14.6175	36
	19.638	22		14.638	22		14.638	36
	19.6585	27		14.6585	33		14.6585	55
	19.6789	28		14.6789	24		14.6789	34
	19.6994	28		14.6994	35		14.6994	41
	19.7199	35		14.7199	34		14.7199	43
	19.7403	28		14.7403	27		14.7403	32
	19.7608	25		14.7608	35		14.7608	34
	19.7812	23		14.7812	24		14.7812	43
	19.8017	25		14.8017	39		14.8017	49
	19.8222	30		14.8222	22		14.8222	40
	19.8426	19		14.8426	32		14.8426	28
	19.8631	23		14.8631	31		14.8631	33
	19.8836	34		14.8836	34		14.8836	40
	19.904	33		14.904	36		14.904	31
	19.9245	33		14.9245	23		14.9245	35
	19.9449	27		14.945	20		14.945	36
	19.9654	30		14.9654	38		14.9654	35
	19.9859	40		14.9859	28		14.9859	39
	20.0063	32		15.0063	40		15.0063	40
	20.0268	32		15.0268	35		15.0268	39
	20.0473	23		15.0473	28		15.0473	44
	20.0677	22		15.0677	41		15.0677	43
	20.0882	34		15.0882	27		15.0882	32
	20.1087	32		15.1087	40		15.1087	31
	20.1291	29		15.1291	31		15.1291	39
	20.1496	28		15.1496	29		15.1496	46
	20.17	21		15.17	32		15.17	47
	20.1905	29		15.1905	19		15.1905	42
	20.211	31		15.211	39		15.211	48
	20.2314	22		15.2314	39		15.2314	39
	20.2519	26		15.2519	39		15.2519	39
	20.2724	25		15.2723	22		15.2723	42
	20.2928	26		15.2928	30		15.2928	32
	20.3133	24		15.3133	37		15.3133	33
	20.3337	32		15.3337	35		15.3337	38
	20.3542	29		15.3542	29		15.3542	51
	20.3747	16		15.3747	29		15.3747	38
	20.3951	26		15.3951	32		15.3951	30
	20.4156	21		15.4156	20		15.4156	28
	20.4361	24		15.4361	43		15.4361	29
	20.4565	24		15.4565	29		15.4565	30
	20.477	29		15.477	37		15.477	33
	20.4974	35		15.4974	40		15.4974	38
	20.5179	19		15.5179	42		15.5179	42
	20.5384	26		15.5384	29		15.5384	42
	20.5588	28		15.5588	38		15.5588	35
	20.5793	36		15.5793	37		15.5793	33
	20.5998	20		15.5998	37		15.5998	36
	20.6202	28		15.6202	33		15.6202	48
	20.6407	24		15.6407	33		15.6407	55
	20.6611	31		15.6611	37		15.6611	33
	20.6816	28		15.6816	30		15.6816	32
	20.7021	36		15.7021	31		15.7021	38
	20.7225	25		15.7225	30		15.7225	36
	20.743	26		15.743	31		15.743	41
	20.7635	24		15.7635	30		15.7635	39
	20.7839	36		15.7839	28		15.7839	36
	20.8044	29		15.8044	36		15.8044	43
	20.8249	18		15.8248	40		15.8248	35
	20.8453	33		15.8453	40		15.8453	46
	20.8658	24		15.8658	30		15.8658	36
	20.8862	29		15.8862	31		15.8862	34
	20.9067	38		15.9067	24		15.9067	43
	20.9272	21		15.9272	37		15.9272	41
	20.9476	29		15.9476	35		15.9476	36
	20.9681	33		15.9681	16		15.9681	44
	20.9886	31		15.9886	33		15.9886	47
	21.009	31		16.009	42		16.009	41
	21.0295	31		16.0295	28		16.0295	42
	21.0499	44		16.0499	30		16.0499	40
	21.0704	28		16.0704	32		16.0704	38
	21.0909	19		16.0909	31		16.0909	35
	21.1113	29		16.1113	27		16.1113	36
	21.1318	31		16.1318	29		16.1318	38
	21.1522	34		16.1522	31		16.1522	31
	21.1727	32		16.1727	30		16.1727	32
	21.1932	28		16.1932	27		16.1932	49
	21.2136	21		16.2136	32		16.2136	50
	21.2341	28		16.2341	43		16.2341	39
	21.2546	23		16.2546	36		16.2546	44
	21.275	31		16.275	33		16.275	34
	21.2955	28		16.2955	33		16.2955	39
	21.316	34		16.316	37		16.316	44
	21.3364	22		16.3364	33		16.3364	32
	21.3569	35		16.3569	28		16.3569	39
	21.3773	27		16.3773	43		16.3773	41
	21.3978	31		16.3978	31		16.3978	50
	21.4183	23		16.4183	32		16.4183	39
	21.4387	31		16.4387	20		16.4387	42
	21.4592	16		16.4592	26		16.4592	34
	21.4796	25		16.4796	29		16.4796	50
	21.5001	30		16.5001	44		16.5001	33
	21.5206	31		16.5206	27		16.5206	42
	21.541	33		16.541	31		16.541	40
	21.5615	31		16.5615	27		16.5615	29
	21.582	20		16.582	28		16.582	37
	21.6024	18		16.6024	36		16.6024	40
	21.6229	35		16.6229	29		16.6229	63
	21.6434	44		16.6434	36		16.6434	42
	21.6638	38		16.6638	35		16.6638	31
	21.6843	36		16.6843	40		16.6843	32
	21.7047	51		16.7047	34		16.7047	39
	21.7252	46		16.7252	38		16.7252	29
	21.7457	110		16.7457	44		16.7457	37
	21.7661	338		16.7661	30		16.7661	40
	21.7866	360		16.7866	22		16.7866	41
	21.8071	151		16.8071	28		16.8071	40
	21.8275	243		16.8275	37		16.8275	32
	21.848	150		16.848	26		16.848	48
	21.8684	47		16.8684	33		16.8684	36
	21.8889	37		16.8889	27		16.8889	33
	21.9094	37		16.9094	25		16.9094	45
	21.9298	45		16.9298	32		16.9298	37
	21.9503	33		16.9503	36		16.9503	33
	21.9708	64		16.9708	25		16.9708	41
	21.9912	68		16.9912	30		16.9912	43
	22.0117	63		17.0117	19		17.0117	36
	22.0321	48		17.0321	29		17.0321	41
	22.0526	48		17.0526	27		17.0526	33
	22.0731	43		17.0731	30		17.0731	34
	22.0935	39		17.0935	34		17.0935	42
	22.114	25		17.114	31		17.114	35
	22.1345	23		17.1345	34		17.1345	32
	22.1549	33		17.1549	37		17.1549	34
	22.1754	40		17.1754	35		17.1754	37
	22.1959	21		17.1959	26		17.1959	38
	22.2163	29		17.2163	39		17.2163	36
	22.2368	26		17.2368	20		17.2368	39
	22.2572	25		17.2572	36		17.2572	38
	22.2777	26		17.2777	40		17.2777	30
	22.2982	25		17.2982	30		17.2982	38
	22.3186	24		17.3186	30		17.3186	44
	22.3391	28		17.3391	39		17.3391	39
	22.3595	30		17.3595	36		17.3595	33
	22.38	17		17.38	36		17.38	22
	22.4005	23		17.4005	32		17.4005	24
	22.4209	23		17.4209	33		17.4209	35
	22.4414	30		17.4414	39		17.4414	33
	22.4619	29		17.4619	29		17.4619	33
	22.4823	27		17.4823	33		17.4823	25
	22.5028	37		17.5028	39		17.5028	38
	22.5233	24		17.5233	35		17.5233	42
	22.5437	19		17.5437	19		17.5437	37
	22.5642	27		17.5642	22		17.5642	39
	22.5846	38		17.5846	36		17.5846	47
	22.6051	26		17.6051	22		17.6051	37
	22.6256	25		17.6256	36		17.6256	47
	22.646	24		17.646	30		17.646	44
	22.6665	22		17.6665	34		17.6665	47
	22.6869	26		17.6869	32		17.6869	35
	22.7074	26		17.7074	25		17.7074	44
	22.7279	31		17.7279	26		17.7279	35
	22.7483	22		17.7483	37		17.7483	41
	22.7688	27		17.7688	35		17.7688	35
	22.7893	25		17.7893	41		17.7893	21
	22.8097	27		17.8097	40		17.8097	39
	22.8302	17		17.8302	37		17.8302	49
	22.8507	25		17.8507	36		17.8507	37
	22.8711	27		17.8711	36		17.8711	37
	22.8916	25		17.8916	50		17.8916	42
	22.912	30		17.912	25		17.912	20
	22.9325	25		17.9325	34		17.9325	36
	22.953	28		17.953	37		17.953	26
	22.9734	22		17.9734	30		17.9734	39
	22.9939	35		17.9939	45		17.9939	34
	23.0144	29		18.0144	27		18.0144	29
	23.0348	14		18.0348	27		18.0348	36
	23.0553	23		18.0553	31		18.0553	49
	23.0757	31		18.0757	22		18.0757	45
	23.0962	22		18.0962	44		18.0962	42
	23.1167	29		18.1167	37		18.1167	33
	23.1371	29		18.1371	30		18.1371	45
	23.1576	29		18.1576	32		18.1576	43
	23.178	30		18.178	31		18.178	33
	23.1985	33		18.1985	33		18.1985	42
	23.219	23		18.219	42		18.219	37
	23.2394	24		18.2394	26		18.2394	33
	23.2599	28		18.2599	36		18.2599	30
	23.2804	28		18.2804	29		18.2804	44
	23.3008	26		18.3008	22		18.3008	39
	23.3213	25		18.3213	39		18.3213	38
	23.3418	22		18.3418	24		18.3418	28
	23.3622	24		18.3622	39		18.3622	38
	23.3827	23		18.3827	31		18.3827	33
	23.4031	28		18.4031	31		18.4031	33
	23.4236	31		18.4236	37		18.4236	33
	23.4441	37		18.4441	27		18.4441	42
	23.4645	22		18.4645	32		18.4645	46
	23.485	47		18.485	24		18.485	33
	23.5055	27		18.5055	26		18.5055	48
	23.5259	24		18.5259	25		18.5259	45
	23.5464	37		18.5464	18		18.5464	36
	23.5668	21		18.5668	36		18.5668	37
	23.5873	22		18.5873	37		18.5873	40
	23.6078	19		18.6078	37		18.6078	49
	23.6282	15		18.6282	40		18.6282	42
	23.6487	28		18.6487	38		18.6487	38
	23.6692	25		18.6692	33		18.6692	39
	23.6896	27		18.6896	37		18.6896	41
	23.7101	29		18.7101	33		18.7101	29
	23.7306	22		18.7306	36		18.7306	32
	23.751	23		18.751	38		18.751	31
	23.7715	21		18.7715	27		18.7715	30
	23.7919	15		18.7919	32		18.7919	45
	23.8124	31		18.8124	31		18.8124	23
	23.8329	24		18.8329	30		18.8329	28
	23.8533	25		18.8533	28		18.8533	36
	23.8738	19		18.8738	45		18.8738	40
	23.8942	18		18.8942	38		18.8942	37
	23.9147	31		18.9147	29		18.9147	49
	23.9352	27		18.9352	36		18.9352	33
	23.9556	33		18.9556	36		18.9556	44
	23.9761	26		18.9761	34		18.9761	42
	23.9966	27		18.9966	28		18.9966	37
	24.017	25		19.017	26		19.017	40
	24.0375	23		19.0375	32		19.0375	35
	24.058	18		19.058	28		19.058	31
	24.0784	31		19.0784	26		19.0784	42
	24.0989	31		19.0989	29		19.0989	36
	24.1193	24		19.1193	36		19.1193	25
	24.1398	33		19.1398	33		19.1398	44
	24.1603	29		19.1603	39		19.1603	61
	24.1807	28		19.1807	28		19.1807	59
	24.2012	30		19.2012	26		19.2012	38
	24.2217	25		19.2217	30		19.2217	20
	24.2421	22		19.2421	34		19.2421	33
	24.2626	22		19.2626	43		19.2626	43
	24.283	24		19.283	42		19.283	43
	24.3035	29		19.3035	41		19.3035	44
	24.324	33		19.324	20		19.324	30
	24.3444	39		19.3444	30		19.3444	32
	24.3649	29		19.3649	21		19.3649	45
	24.3853	35		19.3853	27		19.3853	30
	24.4058	32		19.4058	33		19.4058	32
	24.4263	22		19.4263	27		19.4263	47
	24.4467	31		19.4467	31		19.4467	69
	24.4672	31		19.4672	23		19.4672	46
	24.4877	24		19.4877	23		19.4877	49
	24.5081	26		19.5081	44		19.5081	31
	24.5286	15		19.5286	23		19.5286	32
	24.5491	25		19.5491	31		19.5491	39
	24.5695	31		19.5695	33		19.5695	41
	24.59	20		19.59	26		19.59	26
	24.6104	35		19.6104	28		19.6104	40
	24.6309	29		19.6309	31		19.6309	47
	24.6514	35		19.6514	35		19.6514	41
	24.6718	24		19.6718	37		19.6718	32
	24.6923	14		19.6923	27		19.6923	44
	24.7127	22		19.7127	27		19.7127	33
	24.7332	34		19.7332	36		19.7332	30
	24.7537	26		19.7537	41		19.7537	34
	24.7741	20		19.7741	42		19.7741	47
	24.7946	22		19.7946	37		19.7946	31
	24.8151	22		19.8151	27		19.8151	42
	24.8355	16		19.8355	28		19.8355	42
	24.856	22		19.856	28		19.856	23
	24.8764	28		19.8764	40		19.8764	40
	24.8969	28		19.8969	34		19.8969	36
	24.9174	25		19.9174	28		19.9174	46
	24.9378	29		19.9378	38		19.9378	50
	24.9583	22		19.9583	28		19.9583	34
	24.9788	24		19.9788	30		19.9788	40
	24.9992	23		19.9992	30		19.9992	38
	25.0197	30		20.0197	26		20.0197	43
	25.0402	22		20.0402	28		20.0402	45
	25.0606	25		20.0606	32		20.0606	44
	25.0811	19		20.0811	27		20.0811	47
	25.1015	20		20.1015	27		20.1015	53
	25.122	16		20.122	25		20.122	42
	25.1425	24		20.1425	30		20.1425	35
	25.1629	26		20.1629	26		20.1629	41
	25.1834	19		20.1834	32		20.1834	30
	25.2039	22		20.2039	35		20.2039	49
	25.2243	28		20.2243	42		20.2243	40
	25.2448	17		20.2448	28		20.2448	43
	25.2652	30		20.2652	32		20.2652	60
	25.2857	27		20.2857	34		20.2857	61
	25.3062	29		20.3062	31		20.3062	55
	25.3266	31		20.3266	32		20.3266	44
	25.3471	57		20.3471	36		20.3471	45
	25.3676	36		20.3676	27		20.3676	34
	25.388	34		20.388	28		20.388	34
	25.4085	35		20.4085	24		20.4085	49
	25.429	42		20.429	23		20.429	41
	25.4494	26		20.4494	32		20.4494	35
	25.4699	26		20.4699	19		20.4699	44
	25.4903	19		20.4903	41		20.4903	41
	25.5108	22		20.5108	40		20.5108	48
	25.5313	41		20.5313	40		20.5313	48
	25.5517	28		20.5517	31		20.5517	43
	25.5722	25		20.5722	27		20.5722	36
	25.5926	21		20.5926	22		20.5926	46
	25.6131	24		20.6131	20		20.6131	41
	25.6336	20		20.6336	28		20.6336	46
	25.654	26		20.654	30		20.654	41
	25.6745	28		20.6745	22		20.6745	42
	25.695	31		20.695	25		20.695	39
	25.7154	21		20.7154	29		20.7154	49
	25.7359	38		20.7359	25		20.7359	38
	25.7564	27		20.7564	42		20.7564	34
	25.7768	23		20.7768	36		20.7768	33
	25.7973	33		20.7973	32		20.7973	57
	25.8177	22		20.8177	30		20.8177	45
	25.8382	21		20.8382	38		20.8382	35
	25.8587	25		20.8587	29		20.8587	45
	25.8791	30		20.8791	37		20.8791	55
	25.8996	12		20.8996	34		20.8996	47
	25.92	27		20.92	31		20.92	39
	25.9405	19		20.9405	30		20.9405	24
	25.961	25		20.961	37		20.961	44
	25.9814	19		20.9814	48		20.9814	39
	26.0019	29		21.0019	33		21.0019	43
	26.0224	21		21.0224	27		21.0224	40
	26.0428	29		21.0428	29		21.0428	32
	26.0633	24		21.0633	32		21.0633	33
	26.0837	19		21.0837	35		21.0837	48
	26.1042	21		21.1042	30		21.1042	52
	26.1247	22		21.1247	41		21.1247	43
	26.1451	29		21.1451	32		21.1451	40
	26.1656	26		21.1656	29		21.1656	46
	26.1861	20		21.1861	34		21.1861	36
	26.2065	23		21.2065	28		21.2065	42
	26.227	18		21.227	39		21.227	37
	26.2475	12		21.2475	32		21.2475	45
	26.2679	23		21.2679	33		21.2679	42
	26.2884	20		21.2884	34		21.2884	50
	26.3088	16		21.3088	32		21.3088	36
	26.3293	25		21.3293	36		21.3293	39
	26.3498	23		21.3498	32		21.3498	38
	26.3702	19		21.3702	37		21.3702	35
	26.3907	22		21.3907	27		21.3907	41
	26.4112	27		21.4112	44		21.4112	43
	26.4316	28		21.4316	34		21.4316	26
	26.4521	25		21.4521	40		21.4521	32
	26.4725	21		21.4725	31		21.4725	49
	26.493	32		21.493	33		21.493	35
	26.5135	30		21.5135	31		21.5135	37
	26.5339	25		21.5339	41		21.5339	33
	26.5544	17		21.5544	37		21.5544	38
	26.5749	22		21.5749	76		21.5749	48
	26.5953	29		21.5953	91		21.5953	45
	26.6158	27		21.6158	60		21.6158	41
	26.6363	18		21.6363	89		21.6363	37
	26.6567	22		21.6567	59		21.6567	33
	26.6772	28		21.6772	57		21.6772	51
	26.6976	17		21.6976	44		21.6976	46
	26.7181	21		21.7181	45		21.7181	46
	26.7386	25		21.7386	59		21.7386	43
	26.759	32		21.759	46		21.759	40
	26.7795	24		21.7795	45		21.7795	53
	26.7999	23		21.7999	44		21.7999	43
	26.8204	24		21.8204	45		21.8204	38
	26.8409	28		21.8409	43		21.8409	43
	26.8613	23		21.8613	70		21.8613	49
	26.8818	22		21.8818	97		21.8818	49
	26.9023	26		21.9023	61		21.9023	42
	26.9227	24		21.9227	133		21.9227	46
	26.9432	20		21.9432	80		21.9432	49
	26.9637	32		21.9637	75		21.9637	45
	26.9841	23		21.9841	89		21.9841	42
	27.0046	26		22.0046	83		22.0046	43
	27.025	21		22.025	87		22.025	44
	27.0455	17		22.0455	58		22.0455	46
	27.066	28		22.066	63		22.066	27
	27.0864	30		22.0864	47		22.0864	37
	27.1069	19		22.1069	47		22.1069	35
	27.1273	33		22.1273	37		22.1273	42
	27.1478	28		22.1478	24		22.1478	40
	27.1683	28		22.1683	43		22.1683	40
	27.1887	33		22.1887	37		22.1887	46
	27.2092	18		22.2092	32		22.2092	40
	27.2297	29		22.2297	26		22.2297	40
	27.2501	33		22.2501	31		22.2501	38
	27.2706	28		22.2706	32		22.2706	39
	27.291	25		22.291	26		22.291	48
	27.3115	32		22.3115	27		22.3115	51
	27.332	26		22.332	31		22.332	45
	27.3524	28		22.3524	24		22.3524	46
	27.3729	22		22.3729	31		22.3729	35
	27.3934	23		22.3934	23		22.3934	37
	27.4138	30		22.4138	35		22.4138	46
	27.4343	16		22.4343	31		22.4343	44
	27.4548	25		22.4548	22		22.4548	43
	27.4752	19		22.4752	36		22.4752	44
	27.4957	28		22.4957	29		22.4957	60
	27.5161	14		22.5161	32		22.5161	40
	27.5366	25		22.5366	31		22.5366	33
	27.5571	24		22.5571	29		22.5571	43
	27.5775	20		22.5775	27		22.5775	26
	27.598	25		22.598	26		22.598	31
	27.6184	24		22.6184	27		22.6184	55
	27.6389	19		22.6389	32		22.6389	40
	27.6594	19		22.6594	28		22.6594	30
	27.6798	20		22.6798	33		22.6798	39
	27.7003	22		22.7003	35		22.7003	42
	27.7208	21		22.7208	25		22.7208	46
	27.7412	24		22.7412	41		22.7412	47
	27.7617	26		22.7617	24		22.7617	39
	27.7822	19		22.7822	29		22.7822	47
	27.8026	18		22.8026	23		22.8026	50
	27.8231	15		22.8231	33		22.8231	37
	27.8435	19		22.8435	25		22.8435	39
	27.864	19		22.864	31		22.864	60
	27.8845	20		22.8845	38		22.8845	38
	27.9049	26		22.9049	35		22.9049	37
	27.9254	17		22.9254	32		22.9254	41
	27.9459	22		22.9459	39		22.9459	30
	27.9663	16		22.9663	26		22.9663	51
	27.9868	28		22.9868	33		22.9868	35
	28.0072	27		23.0072	40		23.0072	47
	28.0277	21		23.0277	35		23.0277	46
	28.0482	16		23.0482	34		23.0482	41
	28.0686	21		23.0686	37		23.0686	47
	28.0891	25		23.0891	31		23.0891	60
	28.1096	28		23.1096	24		23.1096	41
	28.13	25		23.13	46		23.13	46
	28.1505	17		23.1505	37		23.1505	45
	28.1709	29		23.1709	39		23.1709	44
	28.1914	31		23.1914	36		23.1914	49
	28.2119	21		23.2119	24		23.2119	42
	28.2323	29		23.2323	37		23.2323	38
	28.2528	26		23.2528	39		23.2528	51
	28.2733	23		23.2733	27		23.2733	45
	28.2937	24		23.2937	23		23.2937	38
	28.3142	9		23.3142	33		23.3142	38
	28.3346	14		23.3346	28		23.3346	44
	28.3551	10		23.3551	31		23.3551	40
	28.3756	27		23.3756	28		23.3756	53
	28.396	27		23.396	30		23.396	43
	28.4165	21		23.4165	33		23.4165	49
	28.437	18		23.437	34		23.437	36
	28.4574	18		23.4574	31		23.4574	44
	28.4779	17		23.4779	33		23.4779	42
	28.4983	14		23.4983	36		23.4983	41
	28.5188	16		23.5188	51		23.5188	59
	28.5393	17		23.5393	40		23.5393	40
	28.5597	14		23.5597	39		23.5597	54
	28.5802	18		23.5802	49		23.5802	42
	28.6007	24		23.6007	36		23.6007	52
	28.6211	21		23.6211	29		23.6211	51
	28.6416	19		23.6416	38		23.6416	45
	28.6621	25		23.6621	24		23.6621	34
	28.6825	12		23.6825	41		23.6825	48
	28.703	19		23.703	21		23.703	44
	28.7234	22		23.7234	32		23.7234	43
	28.7439	23		23.7439	30		23.7439	43
	28.7644	24		23.7644	30		23.7644	47
	28.7848	24		23.7848	27		23.7848	34
	28.8053	30		23.8053	30		23.8053	37
	28.8257	15		23.8257	28		23.8257	44
	28.8462	19		23.8462	21		23.8462	38
	28.8667	27		23.8667	40		23.8667	43
	28.8871	25		23.8871	29		23.8871	48
	28.9076	22		23.9076	27		23.9076	43
	28.9281	18		23.9281	20		23.9281	37
	28.9485	25		23.9485	34		23.9485	44
	28.969	24		23.969	27		23.969	44
	28.9895	15		23.9895	36		23.9895	46
	29.0099	19		24.0099	23		24.0099	43
	29.0304	21		24.0304	32		24.0304	43
	29.0508	21		24.0508	32		24.0508	43
	29.0713	23		24.0713	37		24.0713	44
	29.0918	20		24.0918	26		24.0918	38
	29.1122	17		24.1122	30		24.1122	36
	29.1327	14		24.1327	34		24.1327	34
	29.1532	13		24.1532	30		24.1532	41
	29.1736	17		24.1736	29		24.1736	52
	29.1941	24		24.1941	25		24.1941	40
	29.2145	26		24.2145	29		24.2145	36
	29.235	19		24.235	35		24.235	44
	29.2555	25		24.2555	27		24.2555	45
	29.2759	21		24.2759	34		24.2759	39
	29.2964	19		24.2964	44		24.2964	50
	29.3168	19		24.3168	23		24.3168	47
	29.3373	16		24.3373	34		24.3373	45
	29.3578	22		24.3578	26		24.3578	42
	29.3782	18		24.3782	40		24.3782	39
	29.3987	16		24.3987	28		24.3987	34
	29.4192	18		24.4192	30		24.4192	37
	29.4396	22		24.4396	28		24.4396	43
	29.4601	17		24.4601	29		24.4601	51
	29.4806	16		24.4806	34		24.4806	30
	29.501	19		24.501	33		24.501	38
	29.5215	26		24.5215	30		24.5215	37
	29.5419	16		24.5419	28		24.5419	37
	29.5624	24		24.5624	27		24.5624	46
	29.5829	17		24.5829	25		24.5829	40
	29.6033	24		24.6033	27		24.6033	44
	29.6238	21		24.6238	38		24.6238	46
	29.6443	26		24.6443	41		24.6443	37
	29.6647	33		24.6647	25		24.6647	31
	29.6852	16		24.6852	26		24.6852	40
	29.7056	16		24.7056	28		24.7056	42
	29.7261	23		24.7261	40		24.7261	28
	29.7466	22		24.7466	35		24.7466	36
	29.767	13		24.767	19		24.767	33
	29.7875	13		24.7875	24		24.7875	38
	29.808	20		24.808	30		24.808	36
	29.8284	29		24.8284	31		24.8284	41
	29.8489	19		24.8489	42		24.8489	45
	29.8694	15		24.8694	27		24.8694	41
	29.8898	28		24.8898	24		24.8898	45
	29.9103	24		24.9103	29		24.9103	30
	29.9307	26		24.9307	33		24.9307	32
	29.9512	22		24.9512	35		24.9512	40
	29.9717	25		24.9717	25		24.9717	52
	29.9921	21		24.9921	37		24.9921	38
	30.0126	25		25.0126	25		25.0126	48
	30.033	27		25.033	21		25.033	33
	30.0535	20		25.0535	35		25.0535	41
	30.074	17		25.074	40		25.074	36
	30.0944	22		25.0944	29		25.0944	43
	30.1149	12		25.1149	28		25.1149	42
	30.1354	22		25.1354	23		25.1354	49
	30.1558	16		25.1558	31		25.1558	38
	30.1763	23		25.1763	31		25.1763	31
	30.1968	20		25.1968	42		25.1968	45
	30.2172	24		25.2172	32		25.2172	37
	30.2377	28		25.2377	41		25.2377	42
	30.2581	22		25.2581	37		25.2581	36
	30.2786	20		25.2786	34		25.2786	38
	30.2991	25		25.2991	37		25.2991	27
	30.3195	13		25.3195	43		25.3195	36
	30.34	19		25.34	51		25.34	34
	30.3605	27		25.3605	41		25.3605	45
	30.3809	18		25.3809	35		25.3809	48
	30.4014	26		25.4014	38		25.4014	33
	30.4218	24		25.4218	31		25.4218	50
	30.4423	33		25.4423	35		25.4423	34
	30.4628	33		25.4628	29		25.4628	34
	30.4832	32		25.4832	27		25.4832	44
	30.5037	28		25.5037	41		25.5037	47
	30.5241	36		25.5241	32		25.5241	42
	30.5446	37		25.5446	32		25.5446	59
	30.5651	42		25.5651	28		25.5651	47
	30.5855	24		25.5855	35		25.5855	31
	30.606	27		25.606	41		25.606	37
	30.6265	23		25.6265	26		25.6265	44
	30.6469	23		25.6469	36		25.6469	50
	30.6674	22		25.6674	28		25.6674	31
	30.6879	27		25.6879	47		25.6879	37
	30.7083	32		25.7083	35		25.7083	35
	30.7288	45		25.7288	30		25.7288	34
	30.7492	78		25.7492	21		25.7492	37
	30.7697	63		25.7697	24		25.7697	43
	30.7902	55		25.7902	24		25.7902	30
	30.8106	44		25.8106	35		25.8106	38
	30.8311	52		25.8311	35		25.8311	42
	30.8515	52		25.8515	28		25.8515	43
	30.872	37		25.872	33		25.872	32
	30.8925	25		25.8925	27		25.8925	38
	30.9129	21		25.9129	32		25.9129	42
	30.9334	29		25.9334	32		25.9334	41
	30.9539	26		25.9539	28		25.9539	40
	30.9743	41		25.9743	29		25.9743	30
	30.9948	26		25.9948	31		25.9948	41
	31.0153	33		26.0153	33		26.0153	34
	31.0357	19		26.0357	33		26.0357	33
	31.0562	32		26.0562	36		26.0562	35
	31.0766	31		26.0766	19		26.0766	40
	31.0971	29		26.0971	35		26.0971	42
	31.1176	25		26.1176	31		26.1176	46
	31.138	16		26.138	37		26.138	33
	31.1585	25		26.1585	38		26.1585	35
	31.179	20		26.179	26		26.179	39
	31.1994	33		26.1994	31		26.1994	45
	31.2199	22		26.2199	24		26.2199	29
	31.2403	20		26.2403	17		26.2403	28
	31.2608	26		26.2608	31		26.2608	28
	31.2813	22		26.2813	16		26.2813	43
	31.3017	22		26.3017	29		26.3017	46
	31.3222	29		26.3222	23		26.3222	39
	31.3427	24		26.3427	33		26.3427	38
	31.3631	34		26.3631	23		26.3631	28
	31.3836	19		26.3836	31		26.3836	37
	31.4041	16		26.4041	30		26.4041	38
	31.4245	17		26.4245	25		26.4245	34
	31.445	19		26.445	25		26.445	45
	31.4654	20		26.4654	25		26.4654	29
	31.4859	16		26.4859	23		26.4859	40
	31.5064	25		26.5064	35		26.5064	45
	31.5268	20		26.5268	47		26.5268	43
	31.5473	18		26.5473	17		26.5473	54
	31.5678	17		26.5678	38		26.5678	30
	31.5882	19		26.5882	23		26.5882	40
	31.6087	20		26.6087	31		26.6087	39
	31.6291	18		26.6291	32		26.6291	44
	31.6496	20		26.6496	33		26.6496	57
	31.6701	24		26.6701	25		26.6701	45
	31.6905	18		26.6905	27		26.6905	45
	31.711	21		26.711	36		26.711	45
	31.7314	33		26.7314	38		26.7314	48
	31.7519	28		26.7519	33		26.7519	48
	31.7724	39		26.7724	39		26.7724	42
	31.7928	29		26.7928	21		26.7928	34
	31.8133	24		26.8133	31		26.8133	47
	31.8338	25		26.8338	27		26.8338	37
	31.8542	27		26.8542	32		26.8542	37
	31.8747	25		26.8747	25		26.8747	43
	31.8952	32		26.8952	34		26.8952	28
	31.9156	33		26.9156	23		26.9156	35
	31.9361	20		26.9361	31		26.9361	31
	31.9565	29		26.9565	30		26.9565	33
	31.977	28		26.977	26		26.977	39
	31.9975	21		26.9975	33		26.9975	34
	32.0179	29		27.0179	30		27.0179	47
	32.0384	21		27.0384	23		27.0384	32
	32.0588	27		27.0588	28		27.0588	37
	32.0793	29		27.0793	28		27.0793	47
	32.0998	21		27.0998	26		27.0998	24
	32.1202	31		27.1202	26		27.1202	34
	32.1407	15		27.1407	23		27.1407	45
	32.1612	37		27.1612	32		27.1612	34
	32.1816	31		27.1816	36		27.1816	55
	32.2021	26		27.2021	25		27.2021	41
	32.2225	36		27.2225	30		27.2225	44
	32.243	33		27.243	25		27.243	37
	32.2635	50		27.2635	29		27.2635	41
	32.2839	50		27.2839	24		27.2839	40
	32.3044	40		27.3044	25		27.3044	37
	32.3249	41		27.3249	31		27.3249	33
	32.3453	50		27.3453	37		27.3453	32
	32.3658	37		27.3658	31		27.3658	23
	32.3862	31		27.3863	27		27.3863	37
	32.4067	35		27.4067	40		27.4067	32
	32.4272	39		27.4272	38		27.4272	27
	32.4476	69		27.4476	23		27.4476	47
	32.4681	95		27.4681	25		27.4681	27
	32.4886	136		27.4886	33		27.4886	43
	32.509	149		27.509	36		27.509	52
	32.5295	98		27.5295	34		27.5295	24
	32.55	70		27.5499	29		27.5499	34
	32.5704	108		27.5704	35		27.5704	33
	32.5909	102		27.5909	26		27.5909	39
	32.6113	71		27.6113	32		27.6113	30
	32.6318	37		27.6318	37		27.6318	35
	32.6523	38		27.6523	39		27.6523	32
	32.6727	44		27.6727	40		27.6727	45
	32.6932	34		27.6932	30		27.6932	37
	32.7137	46		27.7137	25		27.7137	34
	32.7341	59		27.7341	37		27.7341	38
	32.7546	76		27.7546	35		27.7546	44
	32.775	82		27.775	30		27.775	29
	32.7955	101		27.7955	27		27.7955	32
	32.816	84		27.816	35		27.816	25
	32.8364	118		27.8364	25		27.8364	32
	32.8569	227		27.8569	30		27.8569	47
	32.8774	804		27.8774	21		27.8774	45
	32.8978	2135		27.8978	25		27.8978	53
	32.9183	1080		27.9183	31		27.9183	55
	32.9387	353		27.9387	24		27.9387	40
	32.9592	650		27.9592	32		27.9592	40
	32.9797	1196		27.9797	28		27.9797	63
	33.0001	758		28.0001	23		28.0001	58
	33.0206	228		28.0206	29		28.0206	55
	33.0411	190		28.0411	32		28.0411	45
	33.0615	166		28.0615	28		28.0615	45
	33.082	107		28.082	25		28.082	39
	33.1024	80		28.1025	30		28.1025	47
	33.1229	106		28.1229	19		28.1229	43
	33.1434	93		28.1434	20		28.1434	38
	33.1638	50		28.1638	26		28.1638	24
	33.1843	42		28.1843	29		28.1843	38
	33.2048	69		28.2048	38		28.2048	32
	33.2252	72		28.2252	24		28.2252	39
	33.2457	40		28.2457	18		28.2457	49
	33.2662	33		28.2661	36		28.2661	54
	33.2866	32		28.2866	19		28.2866	36
	33.3071	28		28.3071	24		28.3071	42
	33.3275	32		28.3275	26		28.3275	32
	33.348	27		28.348	32		28.348	39
	33.3685	34		28.3685	25		28.3685	27
	33.3889	27		28.3889	35		28.3889	37
	33.4094	19		28.4094	21		28.4094	38
	33.4299	19		28.4298	30		28.4298	40
	33.4503	24		28.4503	23		28.4503	36
	33.4708	24		28.4708	27		28.4708	45
	33.4912	18		28.4912	36		28.4912	39
	33.5117	24		28.5117	28		28.5117	40
	33.5322	24		28.5322	22		28.5322	34
	33.5526	21		28.5526	25		28.5526	31
	33.5731	23		28.5731	22		28.5731	27
	33.5936	18		28.5936	26		28.5936	33
	33.614	18		28.614	30		28.614	47
	33.6345	23		28.6345	26		28.6345	31
	33.6549	21		28.6549	28		28.6549	36
	33.6754	21		28.6754	30		28.6754	37
	33.6959	19		28.6959	27		28.6959	40
	33.7163	20		28.7163	26		28.7163	31
	33.7368	26		28.7368	27		28.7368	42
	33.7572	24		28.7572	28		28.7572	41
	33.7777	26		28.7777	27		28.7777	47
	33.7982	27		28.7982	35		28.7982	28
	33.8186	19		28.8186	27		28.8186	45
	33.8391	28		28.8391	29		28.8391	33
	33.8596	18		28.8596	28		28.8596	31
	33.88	23		28.88	25		28.88	42
	33.9005	29		28.9005	38		28.9005	35
	33.9209	30		28.921	43		28.921	42
	33.9414	25		28.9414	32		28.9414	40
	33.9619	17		28.9619	32		28.9619	28
	33.9823	24		28.9823	25		28.9823	43
	34.0028	13		29.0028	32		29.0028	81
	34.0233	20		29.0233	33		29.0233	84
	34.0437	19		29.0437	38		29.0437	89
	34.0642	19		29.0642	33		29.0642	89
	34.0847	16		29.0847	34		29.0847	71
	34.1051	22		29.1051	28		29.1051	61
	34.1256	18		29.1256	27		29.1256	59
	34.146	24		29.146	28		29.146	61
	34.1665	20		29.1665	33		29.1665	47
	34.187	25		29.187	34		29.187	56
	34.2074	20		29.2074	33		29.2074	42
	34.2279	18		29.2279	23		29.2279	31
	34.2484	19		29.2484	11		29.2484	33
	34.2688	24		29.2688	20		29.2688	41
	34.2893	17		29.2893	32		29.2893	34
	34.3098	21		29.3098	33		29.3098	36
	34.3302	15		29.3302	28		29.3302	36
	34.3507	27		29.3507	27		29.3507	36
	34.3711	25		29.3711	21		29.3711	34
	34.3916	17		29.3916	30		29.3916	25
	34.4121	18		29.4121	23		29.4121	49
	34.4325	21		29.4325	22		29.4325	42
	34.453	21		29.453	28		29.453	42
	34.4734	20		29.4734	18		29.4734	29
	34.4939	21		29.4939	36		29.4939	43
	34.5144	19		29.5144	27		29.5144	28
	34.5348	18		29.5348	24		29.5348	37
	34.5553	24		29.5553	31		29.5553	26
	34.5758	23		29.5758	30		29.5758	44
	34.5962	24		29.5962	25		29.5962	35
	34.6167	24		29.6167	26		29.6167	36
	34.6371	22		29.6371	36		29.6371	43
	34.6576	25		29.6576	25		29.6576	35
	34.6781	26		29.6781	21		29.6781	39
	34.6985	28		29.6985	18		29.6985	42
	34.719	23		29.719	29		29.719	39
	34.7395	22		29.7395	17		29.7395	52
	34.7599	22		29.7599	37		29.7599	52
	34.7804	20		29.7804	39		29.7804	60
	34.8008	16		29.8009	31		29.8009	55
	34.8213	24		29.8213	25		29.8213	73
	34.8418	15		29.8418	29		29.8418	46
	34.8622	18		29.8622	20		29.8622	53
	34.8827	20		29.8827	34		29.8827	55
	34.9032	17		29.9032	24		29.9032	48
	34.9236	20		29.9236	25		29.9236	42
	34.9441	22		29.9441	23		29.9441	37
	34.9646	19		29.9645	32		29.9645	44
	34.985	19		29.985	28		29.985	32
	35.0055	23		30.0055	17		30.0055	35
	35.0259	16		30.0259	23		30.0259	35
	35.0464	19		30.0464	25		30.0464	44
	35.0669	19		30.0669	19		30.0669	30
	35.0873	12		30.0873	27		30.0873	39
	35.1078	11		30.1078	34		30.1078	29
	35.1283	24		30.1283	34		30.1283	32
	35.1487	22		30.1487	27		30.1487	31
	35.1692	15		30.1692	31		30.1692	32
	35.1896	17		30.1896	28		30.1896	40
	35.2101	27		30.2101	33		30.2101	42
	35.2306	25		30.2306	36		30.2306	32
	35.251	26		30.251	31		30.251	24
	35.2715	24		30.2715	29		30.2715	38
	35.2919	25		30.2919	31		30.2919	37
	35.3124	23		30.3124	35		30.3124	27
	35.3329	17		30.3329	46		30.3329	38
	35.3533	13		30.3533	46		30.3533	34
	35.3738	20		30.3738	48		30.3738	36
	35.3943	23		30.3943	32		30.3943	38
	35.4147	28		30.4147	37		30.4147	36
	35.4352	27		30.4352	37		30.4352	29
	35.4556	27		30.4556	28		30.4556	34
	35.4761	28		30.4761	30		30.4761	29
	35.4966	18		30.4966	33		30.4966	32
	35.517	16		30.517	67		30.517	33
	35.5375	26		30.5375	56		30.5375	28
	35.558	19		30.558	22		30.558	34
	35.5784	17		30.5784	49		30.5784	38
	35.5989	19		30.5989	50		30.5989	37
	35.6193	22		30.6194	45		30.6194	23
	35.6398	23		30.6398	27		30.6398	36
	35.6603	23		30.6603	34		30.6603	38
	35.6807	19		30.6807	41		30.6807	29
	35.7012	22		30.7012	50		30.7012	43
	35.7217	20		30.7217	38		30.7217	25
	35.7421	20		30.7421	52		30.7421	42
	35.7626	20		30.7626	50		30.7626	33
	35.7831	15		30.7831	56		30.7831	38
	35.8035	14		30.8035	71		30.8035	21
	35.824	21		30.824	182		30.824	38
	35.8444	20		30.8444	199		30.8444	35
	35.8649	21		30.8649	111		30.8649	33
	35.8854	21		30.8854	119		30.8854	35
	35.9058	28		30.9058	148		30.9058	34
	35.9263	25		30.9263	110		30.9263	36
	35.9468	21		30.9468	83		30.9468	33
	35.9672	22		30.9672	68		30.9672	29
	35.9877	29		30.9877	62		30.9877	29
	36.0082	20		31.0082	40		31.0082	36
	36.0286	18		31.0286	37		31.0286	30
	36.0491	16		31.0491	47		31.0491	34
	36.0695	18		31.0695	56		31.0695	37
	36.09	23		31.09	47		31.09	37
	36.1105	22		31.1105	44		31.1105	36
	36.1309	11		31.1309	40		31.1309	33
	36.1514	23		31.1514	37		31.1514	36
	36.1718	20		31.1718	33		31.1718	27
	36.1923	8		31.1923	35		31.1923	23
	36.2128	19		31.2128	28		31.2128	32
	36.2332	24		31.2332	42		31.2332	28
	36.2537	13		31.2537	32		31.2537	43
	36.2742	21		31.2742	28		31.2742	30
	36.2946	23		31.2946	33		31.2946	45
	36.3151	15		31.3151	35		31.3151	29
	36.3355	28		31.3356	33		31.3356	31
	36.356	10		31.356	21		31.356	21
	36.3765	27		31.3765	36		31.3765	48
	36.3969	21		31.3969	35		31.3969	31
	36.4174	26		31.4174	29		31.4174	40
	36.4379	12		31.4379	23		31.4379	43
	36.4583	26		31.4583	29		31.4583	24
	36.4788	28		31.4788	19		31.4788	41
	36.4993	44		31.4992	22		31.4992	25
	36.5197	55		31.5197	21		31.5197	27
	36.5402	29		31.5402	17		31.5402	39
	36.5606	27		31.5606	27		31.5606	29
	36.5811	34		31.5811	22		31.5811	26
	36.6016	56		31.6016	30		31.6016	31
	36.622	56		31.622	25		31.622	32
	36.6425	40		31.6425	27		31.6425	35
	36.663	58		31.6629	24		31.6629	38
	36.6834	103		31.6834	29		31.6834	21
	36.7039	212		31.7039	19		31.7039	45
	36.7243	176		31.7243	34		31.7243	29
	36.7448	121		31.7448	26		31.7448	30
	36.7653	63		31.7653	31		31.7653	26
	36.7857	92		31.7857	24		31.7857	39
	36.8062	100		31.8062	29		31.8062	32
	36.8267	73		31.8267	27		31.8267	31
	36.8471	50		31.8471	34		31.8471	27
	36.8676	32		31.8676	30		31.8676	37
	36.888	20		31.888	20		31.888	33
	36.9085	18		31.9085	17		31.9085	25
	36.929	17		31.929	36		31.929	40
	36.9494	18		31.9494	34		31.9494	25
	36.9699	25		31.9699	30		31.9699	28
	36.9904	24		31.9903	23		31.9903	36
	37.0108	13		32.0108	35		32.0108	39
	37.0313	14		32.0313	20		32.0313	30
	37.0517	27		32.0517	24		32.0517	23
	37.0722	24		32.0722	24		32.0722	23
	37.0927	20		32.0927	37		32.0927	35
	37.1131	20		32.1131	27		32.1131	28
	37.1336	24		32.1336	24		32.1336	37
	37.1541	15		32.1541	32		32.1541	22
	37.1745	23		32.1745	33		32.1745	33
	37.195	11		32.195	25		32.195	33
	37.2154	21		32.2154	43		32.2154	33
	37.2359	18		32.2359	32		32.2359	31
	37.2564	13		32.2564	40		32.2564	37
	37.2768	16		32.2768	57		32.2768	31
	37.2973	21		32.2973	88		32.2973	26
	37.3178	25		32.3178	62		32.3178	23
	37.3382	15		32.3382	45		32.3382	43
	37.3587	19		32.3587	50		32.3587	29
	37.3792	18		32.3792	49		32.3792	31
	37.3996	17		32.3996	39		32.3996	36
	37.4201	24		32.4201	48		32.4201	30
	37.4405	22		32.4405	67		32.4405	38
	37.461	27		32.461	45		32.461	22
	37.4815	22		32.4815	39		32.4815	27
	37.5019	19		32.5019	36		32.5019	38
	37.5224	25		32.5224	36		32.5224	28
	37.5429	23		32.5429	45		32.5429	37
	37.5633	22		32.5633	34		32.5633	39
	37.5838	15		32.5838	33		32.5838	24
	37.6042	20		32.6042	42		32.6042	36
	37.6247	17		32.6247	24		32.6247	29
	37.6452	21		32.6452	35		32.6452	30
	37.6656	13		32.6656	37		32.6656	35
	37.6861	23		32.6861	30		32.6861	33
	37.7066	11		32.7066	32		32.7066	27
	37.727	17		32.727	36		32.727	26
	37.7475	12		32.7475	29		32.7475	32
	37.7679	14		32.7679	33		32.7679	35
	37.7884	13		32.7884	36		32.7884	35
	37.8089	21		32.8089	31		32.8089	29
	37.8293	14		32.8293	57		32.8293	34
	37.8498	19		32.8498	100		32.8498	27
	37.8702	17		32.8702	55		32.8702	26
	37.8907	18		32.8907	35		32.8907	34
	37.9112	16		32.9112	37		32.9112	24
	37.9316	15		32.9316	73		32.9316	31
	37.9521	11		32.9521	53		32.9521	23
	37.9726	20		32.9726	44		32.9726	38
	37.993	12		32.993	52		32.993	33
	38.0135	17		33.0135	63		33.0135	34
	38.0339	13		33.0339	70		33.0339	31
	38.0544	23		33.0544	64		33.0544	25
	38.0749	12		33.0749	107		33.0749	29
	38.0953	17		33.0953	540		33.0953	25
	38.1158	16		33.1158	828		33.1158	27
	38.1363	20		33.1363	368		33.1363	25
	38.1567	12		33.1567	260		33.1567	37
	38.1772	9		33.1772	603		33.1772	40
	38.1977	12		33.1977	801		33.1977	22
	38.2181	16		33.2181	278		33.2181	35
	38.2386	19		33.2386	111		33.2386	28
	38.259	11		33.259	77		33.259	27
	38.2795	15		33.2795	53		33.2795	38
	38.3	13		33.3	86		33.3	35
	38.3204	13		33.3204	53		33.3204	33
	38.3409	10		33.3409	43		33.3409	33
	38.3614	13		33.3614	37		33.3614	32
	38.3818	16		33.3818	41		33.3818	30
	38.4023	18		33.4023	36		33.4023	35
	38.4227	11		33.4227	28		33.4227	36
	38.4432	16		33.4432	29		33.4432	30
	38.4637	14		33.4637	29		33.4637	54
	38.4841	26		33.4841	31		33.4841	92
	38.5046	25		33.5046	36		33.5046	159
	38.5251	13		33.5251	33		33.5251	289
	38.5455	21		33.5455	28		33.5455	164
	38.566	18		33.566	24		33.566	85
	38.5864	13		33.5864	25		33.5864	101
	38.6069	12		33.6069	21		33.6069	191
	38.6274	18		33.6274	24		33.6274	166
	38.6478	9		33.6478	31		33.6478	155
	38.6683	13		33.6683	26		33.6683	133
	38.6887	12		33.6887	31		33.6887	212
	38.7092	12		33.7092	23		33.7092	379
	38.7297	16		33.7297	33		33.7297	311
	38.7501	20		33.7501	23		33.7501	151
	38.7706	18		33.7706	17		33.7706	161
	38.7911	16		33.7911	27		33.7911	192
	38.8115	13		33.8115	30		33.8115	197
	38.832	16		33.832	27		33.832	116
	38.8525	18		33.8525	28		33.8525	63
	38.8729	12		33.8729	26		33.8729	66
	38.8934	14		33.8934	23		33.8934	55
	38.9138	16		33.9138	36		33.9138	58
	38.9343	17		33.9343	24		33.9343	52
	38.9548	17		33.9548	22		33.9548	45
	38.9752	9		33.9752	17		33.9752	37
	38.9957	16		33.9957	31		33.9957	45
	39.0162	19		34.0162	30		34.0162	31
	39.0366	30		34.0366	23		34.0366	30
	39.0571	29		34.0571	24		34.0571	26
	39.0775	22		34.0775	26		34.0775	41
	39.098	24		34.098	23		34.098	35
	39.1185	22		34.1185	18		34.1185	27
	39.1389	15		34.1389	24		34.1389	27
	39.1594	32		34.1594	24		34.1594	25
	39.1799	22		34.1799	23		34.1799	26
	39.2003	26		34.2003	18		34.2003	34
	39.2208	21		34.2208	29		34.2208	30
	39.2413	20		34.2413	26		34.2413	30
	39.2617	11		34.2617	20		34.2617	43
	39.2822	19		34.2822	26		34.2822	30
	39.3026	13		34.3026	22		34.3026	29
	39.3231	21		34.3231	17		34.3231	25
	39.3436	19		34.3436	21		34.3436	21
	39.364	24		34.364	27		34.364	33
	39.3845	24		34.3845	22		34.3845	32
	39.4049	26		34.4049	24		34.4049	26
	39.4254	25		34.4254	20		34.4254	31
	39.4459	20		34.4459	31		34.4459	45
	39.4663	20		34.4663	39		34.4663	31
	39.4868	22		34.4868	26		34.4868	20
	39.5073	20		34.5073	19		34.5073	26
	39.5277	10		34.5277	30		34.5277	39
	39.5482	15		34.5482	35		34.5482	31
	39.5686	13		34.5686	24		34.5686	26
	39.5891	24		34.5891	29		34.5891	24
	39.6096	20		34.6096	21		34.6096	23
	39.63	16		34.63	37		34.63	33
	39.6505	20		34.6505	91		34.6505	30
	39.671	14		34.671	78		34.671	41
	39.6914	23		34.6914	52		34.6914	37
	39.7119	20		34.7119	46		34.7119	51
	39.7323	26		34.7323	42		34.7323	26
	39.7528	18		34.7528	31		34.7528	33
	39.7733	19		34.7733	53		34.7733	38
	39.7937	29		34.7937	37		34.7937	27
	39.8142	39		34.8142	25		34.8142	23
	39.8347	20		34.8347	21		34.8347	34
	39.8551	30		34.8551	23		34.8551	38
	39.8756	22		34.8756	18		34.8756	25
	39.8961	31		34.8961	31		34.8961	28
	39.9165	25		34.9165	22		34.9165	25
	39.937	25		34.937	27		34.937	23
	39.9574	25		34.9574	30		34.9574	27
	39.9779	21		34.9779	25		34.9779	23
	39.9984	14		34.9984	18		34.9984	31
	40.0188	10		35.0188	29		35.0188	23
	40.0393	29		35.0393	22		35.0393	28
	40.0598	10		35.0598	26		35.0598	21
	40.0802	13		35.0802	17		35.0802	23
	40.1007	13		35.1007	28		35.1007	32
	40.1211	15		35.1211	27		35.1211	24
	40.1416	17		35.1416	20		35.1416	35
	40.1621	17		35.1621	24		35.1621	29
	40.1825	21		35.1825	27		35.1825	34
	40.203	14		35.203	25		35.203	23
	40.2235	18		35.2235	18		35.2235	31
	40.2439	16		35.2439	30		35.2439	39
	40.2644	13		35.2644	27		35.2644	32
	40.2848	21		35.2848	26		35.2848	31
	40.3053	17		35.3053	23		35.3053	26
	40.3258	23		35.3258	26		35.3258	16
	40.3462	31		35.3462	24		35.3462	30
	40.3667	23		35.3667	28		35.3667	34
	40.3872	22		35.3872	30		35.3872	27
	40.4076	19		35.4076	27		35.4076	28
	40.4281	19		35.4281	21		35.4281	21
	40.4485	18		35.4485	14		35.4485	25
	40.469	17		35.469	28		35.469	15
	40.4895	19		35.4895	30		35.4895	22
	40.5099	17		35.5099	24		35.5099	27
	40.5304	18		35.5304	28		35.5304	21
	40.5509	14		35.5509	18		35.5509	15
	40.5713	13		35.5713	29		35.5713	26
	40.5918	25		35.5918	23		35.5918	18
	40.6123	21		35.6123	13		35.6123	23
	40.6327	11		35.6327	22		35.6327	26
	40.6532	15		35.6532	14		35.6532	19
	40.6736	10		35.6736	18		35.6736	28
	40.6941	12		35.6941	26		35.6941	21
	40.7146	15		35.7146	16		35.7146	20
	40.735	11		35.735	24		35.735	20
	40.7555	18		35.7555	27		35.7555	27
	40.776	16		35.776	23		35.776	30
	40.7964	16		35.7964	21		35.7964	29
	40.8169	22		35.8169	18		35.8169	30
	40.8373	16		35.8373	23		35.8373	28
	40.8578	12		35.8578	14		35.8578	24
	40.8783	13		35.8783	21		35.8783	28
	40.8987	12		35.8987	24		35.8987	29
	40.9192	14		35.9192	20		35.9192	25
	40.9397	19		35.9397	24		35.9397	22
	40.9601	13		35.9601	26		35.9601	26
	40.9806	13		35.9806	21		35.9806	20
	41.001	21		36.001	19		36.001	29
	41.0215	19		36.0215	21		36.0215	27
	41.042	15		36.042	19		36.042	15
	41.0624	17		36.0624	20		36.0624	24
	41.0829	12		36.0829	25		36.0829	23
	41.1033	18		36.1033	32		36.1033	19
	41.1238	7		36.1238	22		36.1238	21
	41.1443	13		36.1443	22		36.1443	18
	41.1647	12		36.1647	6		36.1647	23
	41.1852	11		36.1852	16		36.1852	29
	41.2057	19		36.2057	28		36.2057	25
	41.2261	20		36.2261	19		36.2261	30
	41.2466	11		36.2466	25		36.2466	30
	41.267	14		36.267	21		36.267	19
	41.2875	7		36.2875	23		36.2875	23
	41.308	15		36.308	20		36.308	31
	41.3284	11		36.3284	23		36.3284	29
	41.3489	8		36.3489	22		36.3489	29
	41.3694	15		36.3694	24		36.3694	20
	41.3898	9		36.3898	37		36.3898	20
	41.4103	15		36.4103	29		36.4103	34
	41.4308	11		36.4308	25		36.4308	34
	41.4512	15		36.4512	34		36.4512	33
	41.4717	13		36.4717	13		36.4717	22
	41.4921	18		36.4921	19		36.4921	25
	41.5126	16		36.5126	21		36.5126	11
	41.5331	12		36.5331	27		36.5331	22
	41.5535	10		36.5535	27		36.5535	21
	41.574	18		36.574	36		36.574	16
	41.5945	14		36.5945	64		36.5945	25
	41.6149	22		36.6149	86		36.6149	19
	41.6354	7		36.6354	75		36.6354	26
	41.6558	16		36.6558	36		36.6558	25
	41.6763	11		36.6763	23		36.6763	23
	41.6968	13		36.6968	50		36.6968	18
	41.7172	8		36.7172	48		36.7172	29
	41.7377	11		36.7377	39		36.7377	27
	41.7582	12		36.7582	35		36.7582	25
	41.7786	18		36.7786	41		36.7786	29
	41.7991	18		36.7991	52		36.7991	28
	41.8195	16		36.8195	40		36.8195	25
	41.84	16		36.84	39		36.84	23
	41.8605	14		36.8605	44		36.8605	29
	41.8809	16		36.8809	36		36.8809	22
	41.9014	13		36.9014	33		36.9014	27
	41.9219	8		36.9219	24		36.9219	20
	41.9423	16		36.9423	33		36.9423	28
	41.9628	21		36.9628	26		36.9628	26
	41.9832	19		36.9832	26		36.9832	33
	42.0037	12		37.0037	19		37.0037	20
	42.0242	15		37.0242	28		37.0242	15
	42.0446	23		37.0446	18		37.0446	20
	42.0651	10		37.0651	28		37.0651	25
	42.0856	14		37.0856	22		37.0856	17
	42.106	14		37.106	17		37.106	12
	42.1265	12		37.1265	24		37.1265	19
	42.1469	12		37.1469	23		37.1469	28
	42.1674	18		37.1674	23		37.1674	22
	42.1879	16		37.1879	17		37.1879	23
	42.2083	16		37.2083	13		37.2083	21
	42.2288	8		37.2288	18		37.2288	19
	42.2493	16		37.2493	20		37.2493	20
	42.2697	17		37.2697	20		37.2697	14
	42.2902	11		37.2902	15		37.2902	14
	42.3107	19		37.3107	14		37.3107	21
	42.3311	12		37.3311	23		37.3311	18
	42.3516	10		37.3516	15		37.3516	23
	42.372	14		37.372	16		37.372	12
	42.3925	13		37.3925	27		37.3925	28
	42.413	14		37.413	17		37.413	16
	42.4334	15		37.4334	21		37.4334	18
	42.4539	14		37.4539	25		37.4539	10
	42.4744	16		37.4744	19		37.4744	18
	42.4948	9		37.4948	24		37.4948	20
	42.5153	13		37.5153	19		37.5153	18
	42.5357	19		37.5357	16		37.5357	20
	42.5562	16		37.5562	28		37.5562	25
	42.5767	10		37.5767	21		37.5767	30
	42.5971	8		37.5971	21		37.5971	24
	42.6176	21		37.6176	26		37.6176	27
	42.638	12		37.638	18		37.638	19
	42.6585	12		37.6585	19		37.6585	25
	42.679	17		37.679	24		37.679	28
	42.6994	13		37.6994	25		37.6994	20
	42.7199	17		37.7199	21		37.7199	24
	42.7404	18		37.7404	12		37.7404	20
	42.7608	30		37.7608	26		37.7608	20
	42.7813	38		37.7813	16		37.7813	21
	42.8017	26		37.8017	19		37.8017	14
	42.8222	29		37.8222	17		37.8222	18
	42.8427	49		37.8427	13		37.8427	13
	42.8631	69		37.8631	12		37.8631	26
	42.8836	44		37.8836	17		37.8836	22
	42.9041	16		37.9041	22		37.9041	27
	42.9245	22		37.9245	17		37.9245	10
	42.945	22		37.945	23		37.945	21
	42.9654	29		37.9654	21		37.9654	16
	42.9859	30		37.9859	13		37.9859	24
	43.0064	19		38.0064	13		38.0064	12
	43.0268	14		38.0268	16		38.0268	19
	43.0473	24		38.0473	16		38.0473	16
	43.0678	30		38.0678	26		38.0678	18
	43.0882	21		38.0882	22		38.0882	20
	43.1087	28		38.1087	22		38.1087	23
	43.1292	19		38.1292	14		38.1292	20
	43.1496	18		38.1496	13		38.1496	22
	43.1701	20		38.1701	28		38.1701	14
	43.1905	18		38.1905	14		38.1905	26
	43.211	16		38.211	13		38.211	17
	43.2315	14		38.2315	21		38.2315	19
	43.2519	20		38.2519	21		38.2519	21
	43.2724	32		38.2724	11		38.2724	24
	43.2929	31		38.2929	19		38.2929	28
	43.3133	14		38.3133	17		38.3133	23
	43.3338	20		38.3338	14		38.3338	18
	43.3542	19		38.3542	24		38.3542	15
	43.3747	21		38.3747	21		38.3747	11
	43.3952	16		38.3952	20		38.3952	18
	43.4156	14		38.4156	18		38.4156	18
	43.4361	22		38.4361	22		38.4361	16
	43.4566	26		38.4566	24		38.4566	22
	43.477	13		38.477	14		38.477	21
	43.4975	22		38.4975	24		38.4975	22
	43.5179	16		38.5179	21		38.5179	18
	43.5384	17		38.5384	18		38.5384	22
	43.5589	19		38.5589	18		38.5589	26
	43.5793	28		38.5793	25		38.5793	25
	43.5998	19		38.5998	13		38.5998	21
	43.6203	22		38.6203	16		38.6203	14
	43.6407	18		38.6407	24		38.6407	26
	43.6612	13		38.6612	20		38.6612	26
	43.6816	17		38.6816	20		38.6816	18
	43.7021	29		38.7021	18		38.7021	14
	43.7226	21		38.7226	14		38.7226	23
	43.743	18		38.743	24		38.743	21
	43.7635	25		38.7635	15		38.7635	19
	43.784	18		38.784	17		38.784	29
	43.8044	24		38.8044	21		38.8044	19
	43.8249	25		38.8249	17		38.8249	30
	43.8454	29		38.8454	14		38.8454	21
	43.8658	22		38.8658	19		38.8658	18
	43.8863	20		38.8863	21		38.8863	21
	43.9067	32		38.9067	11		38.9067	29
	43.9272	43		38.9272	18		38.9272	22
	43.9477	39		38.9477	19		38.9477	21
	43.9681	39		38.9681	23		38.9681	16
	43.9886	41		38.9886	29		38.9886	12
	44.0091	23		39.0091	20		39.0091	30
	44.0295	43		39.0295	16		39.0295	16
	44.05	27		39.05	14		39.05	19
	44.0704	31		39.0704	19		39.0704	16
	44.0909	46		39.0909	17		39.0909	13
	44.1114	42		39.1114	13		39.1114	28
	44.1318	36		39.1318	17		39.1318	12
	44.1523	68		39.1523	16		39.1523	17
	44.1728	70		39.1728	17		39.1728	21
	44.1932	55		39.1932	12		39.1932	21
	44.2137	58		39.2137	23		39.2137	18
	44.2341	75		39.2341	19		39.2341	17
	44.2546	105		39.2546	15		39.2546	16
	44.2751	144		39.2751	23		39.2751	19
	44.2955	230		39.2955	20		39.2955	16
	44.316	575		39.316	24		39.316	15
	44.3364	2051		39.3364	12		39.3364	15
	44.3569	2667		39.3569	29		39.3569	30
	44.3774	880		39.3774	16		39.3774	15
	44.3978	331		39.3978	16		39.3978	21
	44.4183	267		39.4183	16		39.4183	17
	44.4388	506		39.4388	21		39.4388	24
	44.4592	1282		39.4592	35		39.4592	27
	44.4797	1081		39.4797	30		39.4797	25
	44.5001	314		39.5001	24		39.5001	22
	44.5206	146		39.5206	19		39.5206	20
	44.5411	100		39.5411	26		39.5411	19
	44.5615	78		39.5615	21		39.5615	20
	44.582	86		39.582	55		39.582	22
	44.6025	52		39.6025	41		39.6025	14
	44.6229	41		39.6229	29		39.6229	24
	44.6434	49		39.6434	19		39.6434	21
	44.6639	39		39.6639	25		39.6639	24
	44.6843	61		39.6843	36		39.6843	16
	44.7048	36		39.7048	62		39.7048	29
	44.7252	36		39.7252	58		39.7252	22
	44.7457	42		39.7457	23		39.7457	7
	44.7662	28		39.7662	36		39.7662	14
	44.7866	25		39.7866	19		39.7866	20
	44.8071	24		39.8071	47		39.8071	27
	44.8276	26		39.8276	51		39.8276	9
	44.848	18		39.848	26		39.848	17
	44.8685	17		39.8685	30		39.8685	19
	44.8889	25		39.8889	26		39.8889	14
	44.9094	21		39.9094	32		39.9094	24
	44.9299	19		39.9299	29		39.9299	11
	44.9503	22		39.9503	39		39.9503	9
	44.9708	19		39.9708	32		39.9708	20
	44.9913	25		39.9913	34		39.9913	19
	45.0117	21		40.0117	26		40.0117	13
	45.0322	23		40.0322	23		40.0322	13
	45.0526	15		40.0526	23		40.0526	13
	45.0731	19		40.0731	23		40.0731	23
	45.0936	19		40.0936	33		40.0936	15
	45.114	25		40.114	23		40.114	16
	45.1345	23		40.1345	19		40.1345	12
	45.155	22		40.155	22		40.155	15
	45.1754	20		40.1754	22		40.1754	13
	45.1959	14		40.1959	18		40.1959	18
	45.2163	20		40.2163	21		40.2163	17
	45.2368	14		40.2368	13		40.2368	18
	45.2573	17		40.2573	18		40.2573	20
	45.2777	19		40.2777	17		40.2777	15
	45.2982	20		40.2982	17		40.2982	19
	45.3187	25		40.3187	22		40.3187	18
	45.3391	23		40.3391	28		40.3391	27
	45.3596	16		40.3596	23		40.3596	24
	45.38	27		40.38	19		40.38	17
	45.4005	25		40.4005	26		40.4005	25
	45.421	10		40.421	11		40.421	16
	45.4414	17		40.4414	13		40.4414	15
	45.4619	20		40.4619	18		40.4619	25
	45.4824	11		40.4824	27		40.4824	19
	45.5028	18		40.5028	22		40.5028	20
	45.5233	27		40.5233	33		40.5233	16
	45.5438	12		40.5438	35		40.5438	22
	45.5642	14		40.5642	28		40.5642	13
	45.5847	16		40.5847	22		40.5847	17
	45.6051	11		40.6051	26		40.6051	20
	45.6256	13		40.6256	30		40.6256	19
	45.6461	12		40.6461	35		40.6461	16
	45.6665	14		40.6665	23		40.6665	23
	45.687	12		40.687	19		40.687	27
	45.7075	21		40.7075	17		40.7075	12
	45.7279	9		40.7279	26		40.7279	17
	45.7484	17		40.7484	19		40.7484	16
	45.7688	18		40.7688	17		40.7688	21
	45.7893	15		40.7893	18		40.7893	22
	45.8098	17		40.8098	17		40.8098	20
	45.8302	15		40.8302	18		40.8302	17
	45.8507	11		40.8507	17		40.8507	21
	45.8712	16		40.8712	18		40.8712	22
	45.8916	14		40.8916	20		40.8916	15
	45.9121	17		40.9121	20		40.9121	13
	45.9325	20		40.9325	17		40.9325	17
	45.953	17		40.953	29		40.953	14
	45.9735	25		40.9735	16		40.9735	19
	45.9939	17		40.9939	12		40.9939	17
	46.0144	15		41.0144	21		41.0144	22
	46.0348	17		41.0348	16		41.0348	28
	46.0553	11		41.0553	18		41.0553	24
	46.0758	18		41.0758	16		41.0758	16
	46.0962	17		41.0962	21		41.0962	20
	46.1167	17		41.1167	26		41.1167	15
	46.1372	19		41.1372	24		41.1372	12
	46.1576	13		41.1576	19		41.1576	21
	46.1781	23		41.1781	13		41.1781	17
	46.1985	13		41.1985	16		41.1985	12
	46.219	13		41.219	17		41.219	24
	46.2395	15		41.2395	23		41.2395	17
	46.2599	10		41.2599	23		41.2599	22
	46.2804	14		41.2804	24		41.2804	18
	46.3009	10		41.3009	22		41.3009	15
	46.3213	15		41.3213	11		41.3213	15
	46.3418	16		41.3418	17		41.3418	20
	46.3623	21		41.3623	7		41.3623	34
	46.3827	17		41.3827	10		41.3827	15
	46.4032	14		41.4032	12		41.4032	21
	46.4236	10		41.4236	15		41.4236	18
	46.4441	17		41.4441	20		41.4441	12
	46.4646	22		41.4646	20		41.4646	18
	46.485	13		41.485	28		41.485	23
	46.5055	22		41.5055	14		41.5055	16
	46.526	17		41.526	19		41.526	23
	46.5464	13		41.5464	18		41.5464	7
	46.5669	7		41.5669	18		41.5669	18
	46.5873	14		41.5873	16		41.5873	20
	46.6078	18		41.6078	19		41.6078	12
	46.6283	16		41.6283	18		41.6283	18
	46.6487	9		41.6487	19		41.6487	16
	46.6692	20		41.6692	24		41.6692	16
	46.6897	17		41.6897	15		41.6897	14
	46.7101	12		41.7101	11		41.7101	24
	46.7306	17		41.7306	15		41.7306	19
	46.751	12		41.751	20		41.751	24
	46.7715	17		41.7715	21		41.7715	24
	46.792	16		41.792	25		41.792	25
	46.8124	21		41.8124	23		41.8124	25
	46.8329	13		41.8329	21		41.8329	12
	46.8534	14		41.8534	16		41.8534	18
	46.8738	12		41.8738	17		41.8738	30
	46.8943	13		41.8943	31		41.8943	16
	46.9147	21		41.9147	18		41.9147	19
	46.9352	9		41.9352	19		41.9352	23
	46.9557	15		41.9557	17		41.9557	21
	46.9761	13		41.9761	25		41.9761	24
	46.9966	9		41.9966	30		41.9966	13
	47.0171	9		42.0171	38		42.0171	13
	47.0375	12		42.0375	46		42.0375	23
	47.058	9		42.058	16		42.058	22
	47.0784	18		42.0784	33		42.0784	13
	47.0989	11		42.0989	29		42.0989	16
	47.1194	11		42.1194	33		42.1194	19
	47.1398	12		42.1398	57		42.1398	19
	47.1603	12		42.1603	39		42.1603	20
	47.1808	18		42.1808	36		42.1808	13
	47.2012	15		42.2012	20		42.2012	12
	47.2217	12		42.2217	26		42.2217	21
	47.2422	16		42.2422	22		42.2422	10
	47.2626	21		42.2626	20		42.2626	22
	47.2831	11		42.2831	20		42.2831	16
	47.3035	9		42.3035	15		42.3035	18
	47.324	14		42.324	15		42.324	9
	47.3445	12		42.3445	13		42.3445	15
	47.3649	11		42.3649	21		42.3649	19
	47.3854	15		42.3854	18		42.3854	19
	47.4059	19		42.4059	19		42.4059	11
	47.4263	12		42.4263	19		42.4263	24
	47.4468	16		42.4468	18		42.4468	22
	47.4672	12		42.4672	14		42.4672	20
	47.4877	9		42.4877	16		42.4877	21
	47.5082	15		42.5082	14		42.5082	19
	47.5286	15		42.5286	14		42.5286	20
	47.5491	20		42.5491	22		42.5491	25
	47.5695	21		42.5695	18		42.5695	28
	47.59	17		42.59	24		42.59	12
	47.6105	31		42.6105	19		42.6105	22
	47.6309	26		42.6309	14		42.6309	20
	47.6514	13		42.6514	12		42.6514	32
	47.6719	14		42.6719	17		42.6719	29
	47.6923	18		42.6923	17		42.6923	31
	47.7128	17		42.7128	15		42.7128	32
	47.7332	14		42.7332	16		42.7332	29
	47.7537	18		42.7537	18		42.7537	19
	47.7742	18		42.7742	15		42.7742	28
	47.7946	13		42.7946	20		42.7946	22
	47.8151	36		42.8151	18		42.8151	31
	47.8356	113		42.8356	31		42.8356	26
	47.856	73		42.856	22		42.856	22
	47.8765	37		42.8765	18		42.8765	17
	47.897	11		42.897	21		42.897	24
	47.9174	18		42.9174	21		42.9174	23
	47.9379	23		42.9379	16		42.9379	21
	47.9583	49		42.9583	19		42.9583	18
	47.9788	50		42.9788	21		42.9788	18
	47.9993	42		42.9993	17		42.9993	10
	48.0197	19		43.0197	15		43.0197	19
	48.0402	24		43.0402	14		43.0402	21
	48.0607	10		43.0607	11		43.0607	26
	48.0811	15		43.0811	17		43.0811	16
	48.1016	16		43.1016	23		43.1016	17
	48.1221	13		43.1221	19		43.1221	25
	48.1425	16		43.1425	9		43.1425	14
	48.163	10		43.163	18		43.163	17
	48.1834	13		43.1834	13		43.1834	18
	48.2039	15		43.2039	12		43.2039	14
	48.2244	15		43.2244	18		43.2244	16
	48.2448	12		43.2448	22		43.2448	16
	48.2653	18		43.2653	15		43.2653	20
	48.2858	8		43.2858	28		43.2858	24
	48.3062	13		43.3062	17		43.3062	26
	48.3267	15		43.3267	12		43.3267	21
	48.3471	15		43.3471	19		43.3471	17
	48.3676	17		43.3676	9		43.3676	13
	48.3881	11		43.3881	22		43.3881	14
	48.4085	23		43.4085	16		43.4085	20
	48.429	13		43.429	12		43.429	15
	48.4494	12		43.4494	28		43.4494	16
	48.4699	20		43.4699	17		43.4699	12
	48.4904	13		43.4904	17		43.4904	19
	48.5108	24		43.5108	16		43.5108	15
	48.5313	13		43.5313	15		43.5313	23
	48.5518	17		43.5518	17		43.5518	15
	48.5722	12		43.5722	10		43.5722	15
	48.5927	13		43.5927	9		43.5927	15
	48.6131	11		43.6131	17		43.6131	16
	48.6336	18		43.6336	17		43.6336	19
	48.6541	23		43.6541	32		43.6541	21
	48.6745	19		43.6745	19		43.6745	20
	48.695	18		43.695	15		43.695	10
	48.7155	18		43.7155	18		43.7155	19
	48.7359	15		43.7359	23		43.7359	20
	48.7564	13		43.7564	20		43.7564	15
	48.7769	14		43.7769	10		43.7769	28
	48.7973	11		43.7973	16		43.7973	18
	48.8178	14		43.8178	19		43.8178	14
	48.8382	11		43.8382	19		43.8382	17
	48.8587	16		43.8587	14		43.8587	17
	48.8792	16		43.8792	21		43.8792	14
	48.8996	16		43.8996	14		43.8996	21
	48.9201	8		43.9201	22		43.9201	22
	48.9406	12		43.9406	19		43.9406	15
	48.961	11		43.961	14		43.961	18
	48.9815	15		43.9815	17		43.9815	16
	49.0019	18		44.0019	13		44.0019	13
	49.0224	16		44.0224	17		44.0224	15
	49.0429	5		44.0429	23		44.0429	22
	49.0633	16		44.0633	21		44.0633	26
	49.0838	16		44.0838	23		44.0838	20
	49.1043	16		44.1043	17		44.1043	11
	49.1247	16		44.1247	17		44.1247	20
	49.1452	11		44.1452	18		44.1452	17
	49.1656	17		44.1656	25		44.1656	20
	49.1861	15		44.1861	16		44.1861	17
	49.2066	16		44.2066	15		44.2066	15
	49.227	13		44.227	14		44.227	15
	49.2475	10		44.2475	26		44.2475	12
	49.268	8		44.268	24		44.268	8
	49.2884	10		44.2884	52		44.2884	25
	49.3089	14		44.3089	92		44.3089	18
	49.3293	9		44.3293	47		44.3293	16
	49.3498	14		44.3498	33		44.3498	13
	49.3703	12		44.3703	28		44.3703	19
	49.3907	15		44.3907	27		44.3907	26
	49.4112	9		44.4112	42		44.4112	10
	49.4317	18		44.4317	47		44.4317	19
	49.4521	10		44.4521	29		44.4521	23
	49.4726	23		44.4726	20		44.4726	29
	49.493	16		44.493	31		44.493	30
	49.5135	13		44.5135	35		44.5135	36
	49.534	21		44.534	24		44.534	31
	49.5544	17		44.5544	30		44.5544	29
	49.5749	25		44.5749	34		44.5749	26
	49.5954	21		44.5954	32		44.5954	18
	49.6158	17		44.6158	26		44.6158	32
	49.6363	22		44.6363	28		44.6363	36
	49.6568	15		44.6568	26		44.6568	22
	49.6772	20		44.6772	31		44.6772	29
	49.6977	17		44.6977	26		44.6977	21
	49.7181	26		44.7181	49		44.7181	16
	49.7386	13		44.7386	30		44.7386	23
	49.7591	18		44.7591	32		44.7591	17
	49.7795	19		44.7795	29		44.7795	23
	49.8	22		44.8	26		44.8	29
	49.8205	27		44.8205	25		44.8205	16
	49.8409	19		44.8409	25		44.8409	17
	49.8614	20		44.8614	30		44.8614	24
	49.8818	15		44.8818	13		44.8818	18
	49.9023	17		44.9023	15		44.9023	14
	49.9228	15		44.9228	19		44.9228	18
	49.9432	20		44.9432	15		44.9432	14
	49.9637	23		44.9637	21		44.9637	23
	49.9841	21		44.9841	13		44.9841	17
	50.0046	16		45.0046	14		45.0046	16
				45.0251	23		45.0251	16
				45.0455	20		45.0455	14
				45.066	19		45.066	17
				45.0865	33		45.0865	16
				45.1069	26		45.1069	21
				45.1274	14		45.1274	19
				45.1478	22		45.1478	16
				45.1683	22		45.1683	18
				45.1888	10		45.1888	18
				45.2092	30		45.2092	28
				45.2297	26		45.2297	20
				45.2502	14		45.2502	16
				45.2706	13		45.2706	19
				45.2911	20		45.2911	12
				45.3115	22		45.3115	14
				45.332	20		45.332	19
				45.3525	19		45.3525	18
				45.3729	32		45.3729	24
				45.3934	100		45.3934	10
				45.4139	126		45.4139	15
				45.4343	41		45.4343	16
				45.4548	33		45.4548	15
				45.4753	29		45.4753	19
				45.4957	58		45.4957	28
				45.5162	116		45.5162	15
				45.5366	100		45.5366	14
				45.5571	37		45.5571	12
				45.5776	25		45.5776	17
				45.598	27		45.598	16
				45.6185	20		45.6185	14
				45.639	16		45.639	22
				45.6594	14		45.6594	17
				45.6799	15		45.6799	13
				45.7003	16		45.7003	18
				45.7208	18		45.7208	19
				45.7413	19		45.7413	18
				45.7617	12		45.7617	16
				45.7822	9		45.7822	12
				45.8026	19		45.8026	14
				45.8231	14		45.8231	18
				45.8436	20		45.8436	16
[truncated: 1,669 more rows]

## Sheet: Figure2
Figure 2b					Figure 2c					Figure 2d							Figure 2f										Figure 2g							Figure 2h
											j (mA cm-2)	FE(%)	Yield rate(mol gcat-1 h-1)					O2 content (%)	Limit yield rate(mol gcat-1 h-1)		Limiting current density (mA cm-2)	Experimental current density (mA cm-2)						Time (h)	H2O2 formed (mmol)	FE(%)	H2O2 formed (mmol)	FE(%)			Time (h)	Potential (V vs. RHE)	Time (h)	FE(%)
	Intensity(a.u.)	2 Theta (degree)				Potential (V vs. RHE)	Id (mA cm-2)	Ir (mA cm-2)			50	99.54	4.30846					5	7.36	6.6087	79	80						2	7.36	98.74	6.96	93.35			0.000568889	-2.9356	6	96.22
	5.0001	124				0.6114	0.0058	0.00661			100	98.61	9.02					10	15.19	12.41	163	150						4	14.6	97.89	13.22	88.58			0.00114	-2.9086	12	94.55
	5.02056	140				0.6104	0.00496	0.00641			150	98.05	13.7668					15	23.39	19.3992	251	250						6	21.75	97.25	18.24	81.38			0.00171	-2.8926	18	97.89
	5.04103	127				0.6094	0.00467	0.0062			200	99.69	18.5842					21	32.23	30.43	350	350						8	28.13	94.32	22.75	76.07			0.00228	-2.8806	24	99.31
	5.06149	137				0.6084	0.00443	0.00597			250	98.25	22.8943															10	34.9	93.62	25.26	67.52			0.00284	-2.8706	30	93.98
	5.08195	134				0.6074	0.00419	0.00558			300	95.55	27.0709																						0.00341	-2.8616	36	93.81
	5.10241	113				0.6064	0.00402	0.00574			350	93.27	30.6426																						0.00398	-2.8546	42	92.49
	5.12288	140				0.6054	0.00381	0.00553																											0.00455	-2.8476	48	85.4
	5.14334	128				0.6044	0.00365	0.00534																											0.00512	-2.8416	54	92.66
	5.1638	132				0.6034	0.00346	0.00539																											0.00569	-2.8366	60	92.03
	5.18426	125				0.6024	0.00333	0.0053																											0.00626	-2.8316	66	91.92
	5.20473	134				0.6014	0.0032	0.00517																											0.00683	-2.8276	72	85.08
	5.22519	147				0.6004	0.00303	0.00508																											0.00739	-2.8236	80	88.52
	5.24565	128				0.5994	0.00294	0.00501																											0.00796	-2.8206
	5.26612	135				0.5984	0.00284	0.00491																											0.00853	-2.8166
	5.28658	130				0.5974	0.00273	0.00483																											0.0091	-2.8136
	5.30704	129				0.5964	0.00258	0.00476																											0.00967	-2.8086
	5.3275	124				0.5954	0.00248	0.00469																											0.01024	-2.9176
	5.34797	136				0.5944	0.00244	0.00462																											0.01081	-2.9146
	5.36843	126				0.5934	0.00231	0.00455																											0.01138	-2.9546
	5.38889	128				0.5924	0.00223	0.00449																											0.01195	-2.9276
	5.40935	131				0.5914	0.00211	0.00443																											0.01252	-2.9076
	5.42982	130				0.5904	0.00207	0.00436																											0.01308	-2.9826
	5.45028	146				0.5894	0.00197	0.00431																											0.01365	-2.8996
	5.47074	146				0.5884	0.0019	0.00426																											0.01422	-2.9206
	5.4912	125				0.5874	0.0018	0.00422																											0.01479	-2.9436
	5.51167	115				0.5864	0.00173	0.00416																											0.01536	-2.8956
	5.53213	118				0.5854	0.00164	0.00269																											0.01593	-2.9256
	5.55259	120				0.5844	0.00161	0.0031																											0.0165	-2.9366
	5.57306	125				0.5834	0.00153	0.00485																											0.01707	-2.9216
	5.59352	124				0.5824	0.00147	0.00416																											0.01764	-2.9216
	5.61398	131				0.5814	0.0014	0.00404																											0.01821	-2.9036
	5.63444	119				0.5804	0.00134	0.00397																											0.01877	-2.9466
	5.65491	126				0.5794	0.00126	0.0039																											0.01934	-2.9146
	5.67537	130				0.5784	0.00118	0.00385																											0.01991	-2.9206
	5.69583	115				0.5774	0.00114	0.0038																											0.02048	-2.9156
	5.71629	135				0.5764	0.00105	0.00375																											0.02105	-2.9516
	5.73676	101				0.5754	0.001	0.00366																											0.02162	-2.9036
	5.75722	124				0.5744	0.000958384	0.00374																											0.02219	-2.9266
	5.77768	112				0.5734	0.000910707	0.00374																											0.02276	-2.9116
	5.79814	121				0.5724	0.000850909	0.00369																											0.02333	-2.9516
	5.81861	119				0.5714	0.000795152	0.00364																											0.02389	-2.9186
	5.83907	137				0.5704	0.000763232	0.0036																											0.02446	-2.8616
	5.85953	132				0.5694	0.000747475	0.0036																											0.02503	-2.8806
	5.88	140				0.5684	0.000656162	0.00357																											0.0256	-2.8846
	5.90046	140				0.5674	0.000624242	0.00352																											0.02617	-2.8726
	5.92092	132				0.5664	0.000584646	0.0035																											0.02674	-2.8796
	5.94138	115				0.5654	0.000473131	0.0035																											0.02731	-2.9326
	5.96185	105				0.5644	0.000492929	0.00346																											0.02789	-2.9246
	5.98231	137				0.5634	0.000465051	0.0034																											0.02844	-2.9076
	6.00277	125				0.5624	0.000369778	0.00343																											0.029	-2.9246
	6.02323	128				0.5614	0.000353859	0.00342																											0.02958	-2.8906
	6.0437	117				0.5604	0.000306141	0.00339																											0.03014	-2.8596
	6.06416	119				0.5594	0.000202788	0.00336																											0.03072	-2.9186
	6.08462	130				0.5584	0.000230626	0.00334																											0.03128	-2.8986
	6.10508	143				0.5574	0.000151111	0.00333																											0.03186	-2.8946
	6.12555	105				0.5564	0.000139152	0.00325																											0.03242	-2.8926
	6.14601	120				0.5554	9.54343e-05	0.00326																											0.033	-2.9436
	6.16647	129				0.5544	4.37172e-05	0.00328																											0.03356	-2.9096
	6.18694	105				0.5534	3.57859e-05	0.00323																											0.03414	-2.9176
	6.2074	121				0.5524	-1.19273e-05	0.00322																											0.03469	-2.8816
	6.22786	126				0.5514	-4.37576e-05	0.00323																											0.03528	-2.8946
	6.24832	131				0.5504	-5.16768e-05	0.00317																											0.03583	-2.8796
	6.26879	111				0.5494	-0.000135192	0.00318																											0.03642	-2.8706
	6.28925	126				0.5484	-0.000155071	0.00318																											0.03697	-2.8966
	6.30971	123				0.5474	-0.000186869	0.00314																											0.03756	-2.8996
	6.33017	124				0.5464	-0.000258465	0.00311																											0.03811	-2.8796
	6.35064	130				0.5454	-0.000258465	0.00309																											0.03869	-2.8726
	6.3711	124				0.5444	-0.000278343	0.00311																											0.03925	-2.8866
	6.39156	117				0.5434	-0.000294222	0.00309																											0.03983	-2.9006
	6.41202	119				0.5424	-0.000314101	0.00308																											0.04039	-2.8926
	6.43249	122				0.5414	-0.000373737	0.00305																											0.04097	-2.8956
	6.45295	143				0.5404	-0.000385697	0.00304																											0.04153	-2.8806
	6.47341	118				0.5394	-0.000453333	0.00302																											0.04211	-2.8976
	6.49388	123				0.5384	-0.000457374	0.00301																											0.04267	-2.8626
	6.51434	130				0.5374	-0.000473131	0.003																											0.04322	-2.8516
	6.5348	137				0.5364	-0.000540606	0.00298																											0.04381	-2.8736
	6.55526	114				0.5354	-0.000524848	0.00296																											0.04436	-2.9006
	6.57573	126				0.5344	-0.000604444	0.00296																											0.04494	-2.9366
	6.59619	119				0.5334	-0.000608485	0.00294																											0.0455	-2.9086
	6.61665	141				0.5324	-0.000628283	0.00291																											0.04608	-2.8546
	6.63711	111				0.5314	-0.000652121	0.00291																											0.04664	-2.8896
	6.65758	118				0.5304	-0.000687677	0.0029																											0.04722	-2.8336
	6.67804	141				0.5294	-0.000723636	0.00289																											0.04778	-2.8456
	6.6985	114				0.5284	-0.000743434	0.00288																											0.04836	-2.8596
	6.71896	128				0.5274	-0.000763232	0.00288																											0.04892	-2.8676
	6.73943	143				0.5264	-0.000827071	0.00286																											0.0495	-2.8706
	6.75989	144				0.5254	-0.000838788	0.00285																											0.05006	-2.8766
	6.78035	135				0.5244	-0.000866667	0.00283																											0.05064	-2.8396
	6.80082	145				0.5234	-0.000886869	0.00283																											0.05119	-2.8446
	6.82128	151				0.5224	-0.000882828	0.00281																											0.05178	-2.8656
	6.84174	134				0.5214	-0.000914343	0.00279																											0.05233	-2.8566
	6.8622	132				0.5204	-0.000986263	0.0028																											0.05292	-2.8816
	6.88267	156				0.5194	-0.00103	0.00279																											0.05347	-2.8766
	6.90313	151				0.5184	-0.00105	0.00277																											0.05406	-2.8846
	6.92359	164				0.5174	-0.00102	0.00275																											0.05461	-2.8376
	6.94405	140				0.5164	-0.00106	0.00275																											0.05519	-2.8536
	6.96452	141				0.5154	-0.00104	0.00274																											0.05575	-2.8676
	6.98498	158				0.5144	-0.00117	0.00273																											0.05633	-2.8956
	7.00544	177				0.5134	-0.00113	0.00272																											0.05689	-2.8586
	7.0259	154				0.5124	-0.00117	0.00272																											0.05744	-2.8666
	7.04637	169				0.5114	-0.00118	0.0027																											0.05803	-2.8576
	7.06683	168				0.5104	-0.0012	0.00269																											0.05858	-2.8596
	7.08729	191				0.5094	-0.00128	0.0027																											0.05917	-2.9206
	7.10776	188				0.5084	-0.00128	0.00268																											0.05972	-2.8916
	7.12822	188				0.5074	-0.0013	0.00266																											0.06031	-2.8786
	7.14868	238				0.5064	-0.00132	0.00267																											0.06086	-2.8726
	7.16914	257				0.5054	-0.00133	0.00265																											0.06144	-2.8446
	7.18961	270				0.5044	-0.00138	0.00265																											0.062	-2.8186
	7.21007	290				0.5034	-0.00139	0.00263																											0.06258	-2.8346
	7.23053	353				0.5024	-0.00148	0.00263																											0.06314	-2.8336
	7.25099	393				0.5014	-0.00147	0.00263																											0.06372	-2.8606
	7.27146	452				0.5004	-0.0015	0.00262																											0.06428	-2.8516
	7.29192	432				0.4994	-0.00153	0.00262																											0.06486	-2.8776
	7.31238	554				0.4984	-0.00153	0.0026																											0.06542	-2.8406
	7.33284	614				0.4974	-0.00158	0.00259																											0.066	-2.8436
	7.35331	786				0.4964	-0.00156	0.00259																											0.06656	-2.8496
	7.37377	807				0.4954	-0.00161	0.00256																											0.06714	-2.8356
	7.39423	1008				0.4944	-0.0016	0.00257																											0.06769	-2.8696
	7.4147	1133				0.4934	-0.00165	0.00256																											0.06828	-2.8326
	7.43516	1312				0.4924	-0.00169	0.00257																											0.06883	-2.8516
	7.45562	1500				0.4914	-0.00171	0.00256																											0.06942	-2.8556
	7.47608	1760				0.4904	-0.00171	0.00255																											0.06997	-2.8746
	7.49655	1886				0.4894	-0.00178	0.00253																											0.07056	-2.8596
	7.51701	2058				0.4884	-0.00181	0.00253																											0.07111	-2.8696
	7.53747	1941				0.4874	-0.00185	0.00253																											0.07167	-2.8726
	7.55793	1741				0.4864	-0.00186	0.0025																											0.07225	-2.8706
	7.5784	1395				0.4854	-0.0019	0.00252																											0.07281	-2.8626
	7.59886	976				0.4844	-0.00189	0.00251																											0.07339	-2.8396
	7.61932	693				0.4834	-0.00194	0.00252																											0.07394	-2.8556
	7.63978	470				0.4824	-0.00196	0.0025																											0.07453	-2.8636
	7.66025	387				0.4814	-0.00204	0.00249																											0.07508	-2.9036
	7.68071	301				0.4804	-0.00205	0.00248																											0.07567	-2.8586
	7.70117	262				0.4794	-0.00206	0.00248																											0.07622	-2.8616
	7.72164	242				0.4784	-0.00206	0.00247																											0.07681	-2.8506
	7.7421	232				0.4774	-0.00213	0.00246																											0.07736	-2.8616
	7.76256	217				0.4764	-0.00217	0.00247																											0.07794	-2.8626
	7.78302	200				0.4754	-0.00217	0.00245																											0.0785	-2.8646
	7.80349	186				0.4744	-0.00218	0.00242																											0.07908	-2.8716
	7.82395	169				0.4734	-0.00224	0.00242																											0.07964	-2.8806
	7.84441	172				0.4724	-0.00229	0.00245																											0.08022	-2.8756
	7.86487	183				0.4714	-0.00234	0.00243																											0.08078	-2.8496
	7.88534	143				0.4704	-0.00234	0.00243																											0.08136	-2.8526
	7.9058	154				0.4694	-0.00239	0.00242																											0.08192	-2.8286
	7.92626	159				0.4684	-0.00242	0.00242																											0.0825	-2.8476
	7.94672	173				0.4674	-0.00252	0.0024																											0.08306	-2.8526
	7.96719	164				0.4664	-0.00249	0.0024																											0.08364	-2.8736
	7.98765	171				0.4654	-0.00249	0.0024																											0.08419	-2.8386
	8.00811	162				0.4644	-0.00254	0.0024																											0.08478	-2.8446
	8.02858	162				0.4634	-0.00264	0.00239																											0.08533	-2.8696
	8.04904	151				0.4624	-0.00268	0.00239																											0.08589	-2.8416
	8.0695	143				0.4614	-0.00275	0.00239																											0.08647	-2.8776
	8.08996	149				0.4604	-0.00276	0.00239																											0.08703	-2.8356
	8.11043	144				0.4594	-0.00284	0.00238																											0.08761	-2.8396
	8.13089	171				0.4584	-0.00283	0.00237																											0.08817	-2.8516
	8.15135	123				0.4574	-0.00289	0.00238																											0.08875	-2.8776
	8.17181	160				0.4564	-0.00291	0.00236																											0.08931	-2.8436
	8.19228	156				0.4554	-0.00297	0.00236																											0.08989	-2.8656
	8.21274	134				0.4544	-0.00302	0.00236																											0.09044	-2.8746
	8.2332	142				0.4534	-0.00305	0.00235																											0.09103	-2.8716
	8.25366	133				0.4524	-0.00306	0.00233																											0.09158	-2.8466
	8.27413	144				0.4514	-0.00319	0.00233																											0.09217	-2.8766
	8.29459	139				0.4504	-0.0032	0.00235																											0.09272	-2.8636
	8.31505	140				0.4494	-0.00319	0.00236																											0.09331	-2.8696
	8.33552	135				0.4484	-0.00333	0.00232																											0.09386	-2.8216
	8.35598	108				0.4474	-0.00335	0.00231																											0.09444	-2.8256
	8.37644	109				0.4464	-0.0034	0.00231																											0.095	-2.8546
	8.3969	144				0.4454	-0.00347	0.00232																											0.09558	-2.8206
	8.41737	133				0.4444	-0.0035	0.0023																											0.09614	-2.8386
	8.43783	131				0.4434	-0.00354	0.00232																											0.09672	-2.8196
	8.45829	133				0.4424	-0.00369	0.00231																											0.09728	-2.8336
	8.47875	122				0.4414	-0.00372	0.00231																											0.09786	-2.8446
	8.49922	119				0.4404	-0.00381	0.00231																											0.09842	-2.8566
	8.51968	157				0.4394	-0.00386	0.00232																											0.099	-2.8766
	8.54014	134				0.4384	-0.0039	0.0023																											0.09956	-2.8716
	8.5606	135				0.4374	-0.004	0.00229																											0.10011	-2.8486
	8.58107	131				0.4364	-0.00409	0.0023																											0.10069	-2.8636
	8.60153	123				0.4354	-0.00419	0.00231																											0.10125	-2.8546
	8.62199	129				0.4344	-0.00424	0.00228																											0.10183	-2.8426
	8.64246	124				0.4334	-0.00426	0.00229																											0.10239	-2.8556
	8.66292	115				0.4324	-0.00438	0.0023																											0.10297	-2.8576
	8.68338	144				0.4314	-0.00448	0.00232																											0.10353	-2.8376
	8.70384	121				0.4304	-0.00456	0.00231																											0.10411	-2.8366
	8.72431	139				0.4294	-0.00456	0.0023																											0.10467	-2.8376
	8.74477	151				0.4284	-0.00475	0.00231																											0.10525	-2.8276
	8.76523	140				0.4274	-0.00484	0.00229																											0.10581	-2.8156
	8.78569	128				0.4264	-0.00491	0.0023																											0.10639	-2.8566
	8.80616	135				0.4254	-0.005	0.0023																											0.10694	-2.8506
	8.82662	125				0.4244	-0.00509	0.0023																											0.10753	-2.8566
	8.84708	139				0.4234	-0.00514	0.00229																											0.10808	-2.8576
	8.86754	123				0.4224	-0.00523	0.00228																											0.10867	-2.8326
	8.88801	115				0.4214	-0.00537	0.00229																											0.10922	-2.8416
	8.90847	109				0.4204	-0.0055	0.00229																											0.10981	-2.8516
	8.92893	117				0.4194	-0.00562	0.00229																											0.11036	-2.8426
	8.9494	118				0.4184	-0.00568	0.00228																											0.11094	-2.8286
	8.96986	130				0.4174	-0.00585	0.00228																											0.1115	-2.8496
	8.99032	110				0.4164	-0.00594	0.00229																											0.11208	-2.8296
	9.01078	102				0.4154	-0.00603	0.00228																											0.11264	-2.8526
	9.03125	119				0.4144	-0.00617	0.00229																											0.11322	-2.8556
	9.05171	108				0.4134	-0.0063	0.0023																											0.11378	-2.8616
	9.07217	123				0.4124	-0.00644	0.00228																											0.11433	-2.8576
	9.09263	136				0.4114	-0.00654	0.0023																											0.11492	-2.8456
	9.1131	109				0.4104	-0.0067	0.00229																											0.11547	-2.8576
	9.13356	114				0.4094	-0.00684	0.0023																											0.11606	-2.8536
	9.15402	121				0.4084	-0.00699	0.00229																											0.11661	-2.8236
	9.17448	122				0.4074	-0.00711	0.0023																											0.11719	-2.8286
	9.19495	125				0.4064	-0.00725	0.0023																											0.11775	-2.8116
	9.21541	111				0.4054	-0.00746	0.00229																											0.11833	-2.8396
	9.23587	107				0.4044	-0.00762	0.0023																											0.11889	-2.8356
	9.25634	131				0.4034	-0.00781	0.0023																											0.11947	-2.8336
	9.2768	119				0.4024	-0.00791	0.0023																											0.12003	-2.8236
	9.29726	121				0.4014	-0.00807	0.00231																											0.12061	-2.8436
	9.31772	131				0.4004	-0.0083	0.00232																											0.12117	-2.8356
	9.33819	102				0.3994	-0.00842	0.00232																											0.12175	-2.8476
	9.35865	106				0.3984	-0.00862	0.00231																											0.12231	-2.8706
	9.37911	111				0.3974	-0.00887	0.00232																											0.12289	-2.8676
	9.39957	95				0.3964	-0.00906	0.00233																											0.12344	-2.8646
	9.42004	112				0.3954	-0.00928	0.00233																											0.12403	-2.8696
	9.4405	105				0.3944	-0.0095	0.00234																											0.12458	-2.8376
	9.46096	103				0.3934	-0.00968	0.00234																											0.12517	-2.8636
	9.48142	106				0.3924	-0.0099	0.00233																											0.12572	-2.8776
	9.50189	132				0.3914	-0.01015	0.00235																											0.12631	-2.8756
	9.52235	125				0.3904	-0.01037	0.00235																											0.12686	-2.8696
	9.54281	99				0.3894	-0.01063	0.00235																											0.12744	-2.8546
	9.56328	120				0.3884	-0.01084	0.00237																											0.128	-2.8426
	9.58374	117				0.3874	-0.01112	0.00238																											0.12856	-2.8516
	9.6042	119				0.3864	-0.01137	0.00238																											0.12914	-2.8666
	9.62466	124				0.3854	-0.01159	0.00239																											0.12969	-2.8586
	9.64513	120				0.3844	-0.01187	0.00239																											0.13028	-2.8696
	9.66559	99				0.3834	-0.01216	0.00239																											0.13083	-2.8786
	9.68605	125				0.3824	-0.01239	0.00241																											0.13142	-2.8506
	9.70651	118				0.3814	-0.01271	0.0024																											0.13197	-2.8396
	9.72698	102				0.3804	-0.01301	0.00241																											0.13256	-2.8226
	9.74744	117				0.3794	-0.01331	0.00242																											0.13311	-2.8456
	9.7679	113				0.3784	-0.01365	0.00245																											0.13369	-2.8556
	9.78836	119				0.3774	-0.01394	0.00245																											0.13425	-2.8506
	9.80883	95				0.3764	-0.01424	0.00245																											0.13483	-2.8186
	9.82929	102				0.3754	-0.0146	0.00247																											0.13539	-2.8376
	9.84975	121				0.3744	-0.01495	0.00247																											0.13597	-2.8176
	9.87022	120				0.3734	-0.01533	0.00251																											0.13653	-2.8236
	9.89068	114				0.3724	-0.01567	0.00251																											0.13711	-2.8256
	9.91114	111				0.3714	-0.01606	0.00251																											0.13767	-2.8226
	9.9316	96				0.3704	-0.0164	0.00252																											0.13825	-2.8236
	9.95207	124				0.3694	-0.01685	0.00254																											0.13881	-2.8306
	9.97253	100				0.3684	-0.01727	0.00255																											0.13939	-2.8356
	9.99299	124				0.3674	-0.01765	0.00256																											0.13994	-2.8346
	10.0135	126				0.3664	-0.01805	0.00256																											0.14053	-2.8476
	10.0339	134				0.3654	-0.01851	0.0026																											0.14108	-2.8606
	10.0544	105				0.3644	-0.01896	0.00261																											0.14167	-2.8646
	10.0748	125				0.3634	-0.0194	0.00263																											0.14222	-2.8146
	10.0953	123				0.3624	-0.01987	0.00264																											0.14278	-2.8266
	10.1158	124				0.3614	-0.02034	0.00264																											0.14336	-2.8306
	10.1362	134				0.3604	-0.02087	0.00266																											0.14392	-2.8306
	10.1567	127				0.3594	-0.0214	0.00266																											0.1445	-2.8206
	10.1771	131				0.3584	-0.02186	0.00274																											0.14506	-2.8276
	10.1976	123				0.3574	-0.02235	0.00274																											0.14564	-2.8386
	10.2181	126				0.3564	-0.02291	0.00274																											0.14619	-2.8176
	10.2385	143				0.3554	-0.02341	0.00277																											0.14678	-2.8356
	10.259	140				0.3544	-0.02398	0.00278																											0.14733	-2.8296
	10.2795	158				0.3534	-0.02451	0.0028																											0.14792	-2.8296
	10.2999	137				0.3524	-0.02512	0.00283																											0.14847	-2.8136
	10.3204	143				0.3514	-0.02572	0.00285																											0.14906	-2.8166
	10.3408	132				0.3504	-0.02631	0.00287																											0.14961	-2.8276
	10.3613	161				0.3494	-0.02693	0.00288																											0.15019	-2.8556
	10.3818	143				0.3484	-0.02751	0.00292																											0.15075	-2.8536
	10.4022	167				0.3474	-0.02814	0.00295																											0.15133	-2.9036
	10.4227	180				0.3464	-0.02886	0.00296																											0.15189	-2.8966
	10.4432	203				0.3454	-0.02952	0.003																											0.15247	-2.8296
	10.4636	211				0.3444	-0.03028	0.00303																											0.15303	-2.8436
	10.4841	226				0.3434	-0.03099	0.00304																											0.15361	-2.8386
	10.5046	257				0.3424	-0.03179	0.00307																											0.15417	-2.8256
	10.525	237				0.3414	-0.03253	0.00311																											0.15475	-2.8246
	10.5455	267				0.3404	-0.03328	0.00315																											0.15531	-2.8266
	10.5659	344				0.3394	-0.03407	0.00316																											0.15589	-2.8376
	10.5864	333				0.3384	-0.03486	0.00321																											0.15644	-2.8276
	10.6069	360				0.3374	-0.03565	0.00327																											0.157	-2.8336
	10.6273	393				0.3364	-0.03644	0.00329																											0.15758	-2.8236
	10.6478	395				0.3354	-0.03728	0.00331																											0.15814	-2.8426
	10.6683	355				0.3344	-0.03816	0.00334																											0.15872	-2.8636
	10.6887	285				0.3334	-0.039	0.00338																											0.15928	-2.8446
	10.7092	254				0.3324	-0.03994	0.00342																											0.15986	-2.8596
	10.7296	205				0.3314	-0.04089	0.00343																											0.16042	-2.8576
	10.7501	178				0.3304	-0.04186	0.00347																											0.161	-2.8076
	10.7706	163				0.3294	-0.04275	0.00351																											0.16156	-2.8106
	10.791	169				0.3284	-0.04376	0.00358																											0.16214	-2.8146
	10.8115	162				0.3274	-0.04477	0.0036																											0.16269	-2.8276
	10.832	151				0.3264	-0.04582	0.00362																											0.16328	-2.8406
	10.8524	148				0.3254	-0.04683	0.00367																											0.16383	-2.8326
	10.8729	117				0.3244	-0.04792	0.00375																											0.16442	-2.8166
	10.8933	136				0.3234	-0.04901	0.0038																											0.16497	-2.8186
	10.9138	130				0.3224	-0.05014	0.00384																											0.16556	-2.8106
	10.9343	114				0.3214	-0.05127	0.00389																											0.16611	-2.8156
	10.9547	132				0.3204	-0.05244	0.00395																											0.16669	-2.8346
	10.9752	127				0.3194	-0.05366	0.004																											0.16725	-2.8376
	10.9957	134				0.3184	-0.05491	0.00404																											0.16783	-2.8296
	11.0161	118				0.3174	-0.05612	0.00409																											0.16839	-2.8396
	11.0366	130				0.3164	-0.05733	0.00415																											0.16897	-2.8296
	11.0571	130				0.3154	-0.05867	0.00419																											0.16953	-2.8296
	11.0775	124				0.3144	-0.05992	0.00423																											0.17011	-2.8376
	11.098	115				0.3134	-0.06129	0.00432																											0.17067	-2.8616
	11.1184	113				0.3124	-0.06267	0.00437																											0.17122	-2.8666
	11.1389	122				0.3114	-0.06408	0.00444																											0.17181	-2.8206
	11.1594	110				0.3104	-0.06554	0.0045																											0.17236	-2.8146
	11.1798	138				0.3094	-0.06699	0.00458																											0.17294	-2.8116
	11.2003	93				0.3084	-0.0684	0.00462																											0.1735	-2.8266
	11.2208	110				0.3074	-0.06994	0.00465																											0.17408	-2.8096
	11.2412	112				0.3064	-0.07147	0.00478																											0.17464	-2.8206
	11.2617	91				0.3054	-0.07305	0.00485																											0.17522	-2.8036
	11.2821	126				0.3044	-0.07467	0.00496																											0.17578	-2.8156
	11.3026	125				0.3034	-0.07628	0.00498																											0.17636	-2.8206
	11.3231	111				0.3024	-0.0779	0.00506																											0.17692	-2.8266
	11.3435	124				0.3014	-0.0796	0.00515																											0.1775	-2.8076
	11.364	99				0.3004	-0.08125	0.00523																											0.17806	-2.8236
	11.3844	107				0.2994	-0.08295	0.00528																											0.17864	-2.8266
	11.4049	149				0.2984	-0.08469	0.00537																											0.17919	-2.8156
	11.4254	137				0.2974	-0.08651	0.00543																											0.17978	-2.8356
	11.4458	123				0.2964	-0.08824	0.00552																											0.18033	-2.8296
	11.4663	122				0.2954	-0.08998	0.00564																											0.18092	-2.8216
	11.4868	122				0.2944	-0.0918	0.00572																											0.18147	-2.8426
	11.5072	137				0.2934	-0.09362	0.00578																											0.18206	-2.8366
	11.5277	131				0.2924	-0.09556	0.00582																											0.18261	-2.8356
	11.5481	121				0.2914	-0.09737	0.00594																											0.18319	-2.8436
	11.5686	119				0.2904	-0.09923	0.00602																											0.18375	-2.8476
	11.5891	123				0.2894	-0.10105	0.00613																											0.18433	-2.8556
	11.6095	123				0.2884	-0.10295	0.00628																											0.18489	-2.8816
	11.63	115				0.2874	-0.10493	0.00638																											0.18544	-2.8886
	11.6505	130				0.2864	-0.10691	0.00644																											0.18603	-2.8876
	11.6709	117				0.2854	-0.10893	0.00651																											0.18658	-2.9116
	11.6914	117				0.2844	-0.11095	0.00659																											0.18717	-2.8116
	11.7119	126				0.2834	-0.11293	0.00671																											0.18772	-2.8246
	11.7323	121				0.2824	-0.11499	0.00685																											0.18831	-2.8396
	11.7528	105				0.2814	-0.11701	0.00698																											0.18886	-2.8326
	11.7732	135				0.2804	-0.11907	0.00701																											0.18944	-2.8316
	11.7937	121				0.2794	-0.12113	0.00718																											0.19	-2.8406
	11.8142	97				0.2784	-0.12315	0.00731																											0.19058	-2.8556
	11.8346	127				0.2774	-0.12525	0.00739																											0.19114	-2.8466
	11.8551	126				0.2764	-0.12735	0.00754																											0.19172	-2.8286
	11.8756	137				0.2754	-0.12941	0.00765																											0.19228	-2.8046
	11.896	117				0.2744	-0.13156	0.00774																											0.19286	-2.8126
	11.9165	107				0.2734	-0.13358	0.0078																											0.19342	-2.8086
	11.9369	118				0.2724	-0.1358	0.00794																											0.194	-2.8296
	11.9574	141				0.2714	-0.1379	0.00809																											0.19456	-2.8316
	11.9779	126				0.2704	-0.13996	0.00824																											0.19514	-2.8166
	11.9983	125				0.2694	-0.14198	0.00833																											0.19569	-2.8036
	12.0188	115				0.2684	-0.144	0.00838																											0.19628	-2.8006
	12.0392	115				0.2674	-0.1461	0.00852																											0.19683	-2.8046
	12.0597	124				0.2664	-0.1482	0.00867																											0.19742	-2.8066
	12.0802	119				0.2654	-0.1503	0.00884																											0.19797	-2.7986
	12.1006	104				0.2644	-0.15224	0.00899																											0.19856	-2.8106
	12.1211	105				0.2634	-0.15426	0.00907																											0.19911	-2.8116
	12.1416	115				0.2624	-0.15628	0.00919																											0.19967	-2.8166
	12.162	117				0.2614	-0.15834	0.00928																											0.20025	-2.8206
	12.1825	121				0.2604	-0.16032	0.00934																											0.20081	-2.8276
	12.2029	124				0.2594	-0.16222	0.00956																											0.20139	-2.8516
	12.2234	118				0.2584	-0.16424	0.00952																											0.20194	-2.8606
	12.2439	122				0.2574	-0.16618	0.00973																											0.20253	-2.8676
	12.2643	147				0.2564	-0.16808	0.00989																											0.20308	-2.8176
	12.2848	114				0.2554	-0.17002	0.0101																											0.20367	-2.8206
	12.3053	149				0.2544	-0.17188	0.01003																											0.20422	-2.8176
	12.3257	126				0.2534	-0.17378	0.01021																											0.20481	-2.8186
	12.3462	126				0.2524	-0.17572	0.01039																											0.20536	-2.8226
	12.3667	151				0.2514	-0.17762	0.01044																											0.20594	-2.8186
	12.3871	118				0.2504	-0.17947	0.01057																											0.2065	-2.8106
	12.4076	118				0.2494	-0.18141	0.01072																											0.20708	-2.8286
	12.428	142				0.2484	-0.18311	0.01081																											0.20764	-2.8196
	12.4485	147				0.2474	-0.18481	0.01098																											0.20822	-2.8196
	12.469	123				0.2464	-0.18655	0.01111																											0.20878	-2.8436
	12.4894	138				0.2454	-0.18832	0.0112																											0.20936	-2.8466
	12.5099	147				0.2444	-0.18994	0.01126																											0.20992	-2.8206
	12.5304	166				0.2434	-0.1916	0.01137																											0.2105	-2.8136
	12.5508	152				0.2424	-0.19309	0.01151																											0.21106	-2.8136
	12.5713	143				0.2414	-0.19467	0.01163																											0.21164	-2.8126
	12.5917	145				0.2404	-0.19624	0.01174																											0.21219	-2.7966
	12.6122	176				0.2394	-0.19782	0.01187																											0.21278	-2.8086
	12.6327	172				0.2384	-0.19927	0.01195																											0.21333	-2.8276
	12.6531	167				0.2374	-0.20077	0.01202																											0.21389	-2.8196
	12.6736	202				0.2364	-0.20226	0.01211																											0.21447	-2.8306
	12.6941	189				0.2354	-0.20368	0.01221																											0.21503	-2.8556
	12.7145	191				0.2344	-0.20501	0.01214																											0.21561	-2.8386
	12.735	226				0.2334	-0.2063	0.01246																											0.21617	-2.8286
	12.7554	219				0.2324	-0.20772	0.01249																											0.21675	-2.8396
	12.7759	253				0.2314	-0.20909	0.01254																											0.21731	-2.8386
	12.7964	292				0.2304	-0.21042	0.01265																											0.21789	-2.8326
	12.8168	280				0.2294	-0.21172	0.01271																											0.21844	-2.8316
	12.8373	324				0.2284	-0.21289	0.0128																											0.21903	-2.8346
	12.8578	360				0.2274	-0.21414	0.01287																											0.21958	-2.8576
	12.8782	435				0.2264	-0.21535	0.01297																											0.22017	-2.8686
	12.8987	500				0.2254	-0.21644	0.01312																											0.22072	-2.8676
	12.9192	507				0.2244	-0.21758	0.01301																											0.22131	-2.8976
	12.9396	657				0.2234	-0.21871	0.01324																											0.22186	-2.8886
	12.9601	663				0.2224	-0.2198	0.01331																											0.22244	-2.9116
	12.9805	791				0.2214	-0.22081	0.01336																											0.223	-2.8216
	13.001	857				0.2204	-0.22186	0.01342																											0.22358	-2.8196
	13.0215	908				0.2194	-0.22287	0.01349																											0.22414	-2.8446
	13.0419	864				0.2184	-0.2238	0.01352																											0.22472	-2.8256
	13.0624	807				0.2174	-0.22473	0.01361																											0.22528	-2.8256
	13.0829	724				0.2164	-0.22562	0.01372																											0.22586	-2.7966
	13.1033	568				0.2154	-0.22646	0.01372																											0.22642	-2.8006
	13.1238	458				0.2144	-0.22747	0.0137																											0.227	-2.7976
	13.1442	380				0.2134	-0.22832	0.01381																											0.22756	-2.8146
	13.1647	280				0.2124	-0.22901	0.01386																											0.22811	-2.8186
	13.1852	243				0.2114	-0.2299	0.01395																											0.22869	-2.8176
	13.2056	212				0.2104	-0.23079	0.014																											0.22925	-2.8146
	13.2261	205				0.2094	-0.23152	0.01402																											0.22983	-2.8236
	13.2465	170				0.2084	-0.23224	0.01408																											0.23039	-2.8176
	13.267	164				0.2074	-0.23293	0.0141																											0.23097	-2.8236
	13.2875	167				0.2064	-0.23366	0.0141																											0.23153	-2.8136
	13.3079	158				0.2054	-0.2343	0.0141																											0.23211	-2.8306
	13.3284	168				0.2044	-0.23495	0.01418																											0.23267	-2.8256
	13.3489	147				0.2034	-0.2356	0.01432																											0.23325	-2.8316
	13.3693	159				0.2024	-0.23624	0.01432																											0.23381	-2.8506
	13.3898	153				0.2014	-0.23685	0.01429																											0.23439	-2.8326
	13.4102	166				0.2004	-0.23749	0.01427																											0.23494	-2.8436
	13.4307	146				0.1994	-0.2381	0.01423																											0.23553	-2.8386
	13.4512	167				0.1984	-0.23859	0.01436																											0.23608	-2.8196
	13.4716	145				0.1974	-0.23911	0.01434																											0.23667	-2.8216
	13.4921	156				0.1964	-0.2396	0.0144																											0.23722	-2.8286
	13.5126	123				0.1954	-0.24016	0.01443																											0.23781	-2.8366
	13.533	153				0.1944	-0.24057	0.0144																											0.23836	-2.8496
	13.5535	150				0.1934	-0.24101	0.01446																											0.23894	-2.8516
	13.5739	141				0.1924	-0.24158	0.01454																											0.2395	-2.8666
	13.5944	152				0.1914	-0.2421	0.01453																											0.24008	-2.8256
	13.6149	163				0.1904	-0.24255	0.01444																											0.24064	-2.8216
	13.6353	142				0.1894	-0.24295	0.0145																											0.24122	-2.8326
	13.6558	152				0.1884	-0.24323	0.01457																											0.24178	-2.8356
	13.6763	169				0.1874	-0.24368	0.01447																											0.24233	-2.7796
	13.6967	138				0.1864	-0.24412	0.01455																											0.24292	-2.7826
	13.7172	141				0.1854	-0.24432	0.01466																											0.24347	-2.7936
	13.7377	135				0.1844	-0.24469	0.01463																											0.24406	-2.7926
	13.7581	145				0.1834	-0.24505	0.01467																											0.24461	-2.8006
	13.7786	139				0.1824	-0.24537	0.01472																											0.24519	-2.8146
	13.799	134				0.1814	-0.24562	0.01468																											0.24575	-2.8096
	13.8195	124				0.1804	-0.24598	0.01467																											0.24633	-2.8086
	13.84	146				0.1794	-0.24626	0.01462																											0.24689	-2.7966
	13.8604	138				0.1784	-0.24671	0.01465																											0.24747	-2.8086
	13.8809	138				0.1774	-0.24699	0.01469																											0.24803	-2.8026
	13.9014	139				0.1764	-0.24715	0.01463																											0.24861	-2.7976
	13.9218	143				0.1754	-0.24735	0.0147																											0.24917	-2.8016
	13.9423	126				0.1744	-0.24772	0.01465																											0.24975	-2.8096
	13.9627	147				0.1734	-0.24812	0.01463																											0.25031	-2.8156
	13.9832	157				0.1724	-0.24844	0.01468																											0.25089	-2.8216
	14.0037	129				0.1714	-0.24857	0.01456																											0.25144	-2.8296
	14.0241	126				0.1704	-0.24877	0.01472																											0.25203	-2.8256
	14.0446	143				0.1694	-0.24897	0.0147																											0.25258	-2.8246
	14.0651	137				0.1684	-0.24921	0.01475																											0.25317	-2.8336
	14.0855	128				0.1674	-0.24933	0.01462																											0.25372	-2.8496
	14.106	142				0.1664	-0.24966	0.01465																											0.25431	-2.8446
	14.1265	138				0.1654	-0.24998	0.01478																											0.25486	-2.8126
	14.1469	147				0.1644	-0.2501	0.0147																											0.25544	-2.8376
	14.1674	148				0.1634	-0.2503	0.01482																											0.256	-2.8246
	14.1878	165				0.1624	-0.25055	0.0148																											0.25656	-2.8416
	14.2083	146				0.1614	-0.25087	0.01468																											0.25714	-2.8506
	14.2288	151				0.1604	-0.25119	0.0145																											0.25769	-2.8556
	14.2492	162				0.1594	-0.25123	0.01451																											0.25828	-2.8576
	14.2697	135				0.1584	-0.25139	0.01457																											0.25883	-2.8546
	14.2902	163				0.1574	-0.25172	0.01486																											0.25942	-2.8516
	14.3106	157				0.1564	-0.252	0.01469																											0.25997	-2.8576
	14.3311	114				0.1554	-0.25228	0.01479																											0.26056	-2.8436
	14.3515	130				0.1544	-0.25257	0.01473																											0.26111	-2.8326
	14.372	139				0.1534	-0.25285	0.01469																											0.26169	-2.8356
	14.3925	147				0.1524	-0.25313	0.01467																											0.26225	-2.7966
	14.4129	152				0.1514	-0.25341	0.01469																											0.26283	-2.7976
	14.4334	150				0.1504	-0.2537	0.01471																											0.26339	-2.7996
	14.4538	142				0.1494	-0.25394	0.01479																											0.26397	-2.8026
	14.4743	155				0.1484	-0.25422	0.01477																											0.26453	-2.8026
	14.4948	163				0.1474	-0.25459	0.01477																											0.26511	-2.8046
	14.5152	161				0.1464	-0.25495	0.0148																											0.26567	-2.8156
	14.5357	151				0.1454	-0.25519	0.01488																											0.26625	-2.8086
	14.5562	117				0.1444	-0.25552	0.0149																											0.26681	-2.8196
	14.5766	136				0.1434	-0.25576	0.01477																											0.26739	-2.8216
	14.5971	151				0.1424	-0.2562	0.01469																											0.26794	-2.8166
	14.6175	148				0.1414	-0.25648	0.01481																											0.26853	-2.8196
	14.638	153				0.1404	-0.25677	0.01489																											0.26908	-2.8296
	14.6585	146				0.1394	-0.25709	0.01479																											0.26967	-2.8386
	14.6789	131				0.1384	-0.25737	0.01479																											0.27022	-2.8096
	14.6994	134				0.1374	-0.25782	0.01491																											0.27078	-2.8076
	14.7199	141				0.1364	-0.25818	0.01487																											0.27136	-2.8206
	14.7403	167				0.1354	-0.25855	0.01486																											0.27192	-2.8126
	14.7608	152				0.1344	-0.25891	0.01485																											0.2725	-2.8136
	14.7812	175				0.1334	-0.25947	0.01476																											0.27306	-2.8296
	14.8017	161				0.1324	-0.25996	0.01498																											0.27364	-2.8196
	14.8222	173				0.1314	-0.26028	0.01457																											0.27419	-2.8066
	14.8426	165				0.1304	-0.26069	0.01492																											0.27478	-2.8016
	14.8631	188				0.1294	-0.26109	0.01502																											0.27533	-2.8116
	14.8836	192				0.1284	-0.26158	0.01511																											0.27592	-2.8126
	14.904	181				0.1274	-0.26206	0.015																											0.27647	-2.8116
	14.9245	185				0.1264	-0.26263	0.015																											0.27706	-2.8216
	14.945	216				0.1254	-0.26323	0.01496																											0.27761	-2.8276
	14.9654	234				0.1244	-0.2638	0.01499																											0.27806	-2.8246
	14.9859	222				0.1234	-0.26428	0.01509																											0.27889	-2.8536
	15.0063	256				0.1224	-0.26477	0.01515																											0.27944	-2.8466
	15.0268	221				0.1214	-0.26525	0.01512																											0.28	-2.8416
	15.0473	265				0.1204	-0.26582	0.01513																											0.28056	-2.8426
	15.0677	221				0.1194	-0.26659	0.01515																											0.28111	-2.8416
	15.0882	271				0.1184	-0.26719	0.01511																											0.28167	-2.8486
	15.1087	228				0.1174	-0.26784	0.01517																											0.28222	-2.8596
	15.1291	222				0.1164	-0.26832	0.0152																											0.28278	-2.8756
	15.1496	191				0.1154	-0.26893	0.01521																											0.28333	-2.8746
	15.17	154				0.1144	-0.2697	0.0152																											0.28389	-2.8286
	15.1905	147				0.1134	-0.27018	0.01522																											0.28444	-2.8396
	15.211	147				0.1124	-0.27091	0.01526																											0.285	-2.8676
	15.2314	149				0.1114	-0.2716	0.01526																											0.28556	-2.8326
	15.2519	160				0.1104	-0.27232	0.01531																											0.28611	-2.8206
	15.2723	150				0.1094	-0.27297	0.01525																											0.28667	-2.8036
	15.2928	135				0.1084	-0.27382	0.01531																											0.28722	-2.7876
	15.3133	142				0.1074	-0.27434	0.01541																											0.28778	-2.7886
	15.3337	148				0.1064	-0.27507	0.01539																											0.28833	-2.7946
	15.3542	163				0.1054	-0.27568	0.01529																											0.28889	-2.7966
	15.3747	119				0.1044	-0.2764	0.01539																											0.28944	-2.8026
	15.3951	160				0.1034	-0.27721	0.01541																											0.29	-2.8066
	15.4156	131				0.1024	-0.27802	0.01537																											0.29083	-2.8086
	15.4361	140				0.1014	-0.27879	0.01545																											0.29139	-2.7826
	15.4565	150				0.1004	-0.27952	0.01566																											0.29194	-2.7866
	15.477	142				0.0994	-0.28032	0.01569																											0.2925	-2.7916
	15.4974	174				0.0984	-0.28125	0.01563																											0.29306	-2.8116
	15.5179	143				0.0974	-0.2819	0.01572																											0.29361	-2.8146
	15.5384	139				0.0964	-0.28251	0.0158																											0.29417	-2.8206
	15.5588	122				0.0954	-0.28339	0.01573																											0.29472	-2.7976
	15.5793	158				0.0944	-0.28416	0.01568																											0.29528	-2.7976
	15.5998	130				0.0934	-0.28481	0.01578																											0.29583	-2.8056
	15.6202	141				0.0924	-0.28574	0.01587																											0.29639	-2.8056
	15.6407	153				0.0914	-0.28646	0.01591																											0.29694	-2.8076
	15.6611	138				0.0904	-0.28715	0.01595																											0.2975	-2.8116
	15.6816	150				0.0894	-0.28796	0.01595																											0.29806	-2.8216
	15.7021	142				0.0884	-0.28889	0.01605																											0.29861	-2.8476
	15.7225	141				0.0874	-0.28978	0.01611																											0.29917	-2.8546
	15.743	145				0.0864	-0.29055	0.01613																											0.29972	-2.8346
	15.7635	132				0.0854	-0.29123	0.01615																											0.30028	-2.8436
	15.7839	152				0.0844	-0.29212	0.01621																											0.30083	-2.8286
	15.8044	144				0.0834	-0.29321	0.01624																											0.30139	-2.8206
	15.8248	141				0.0824	-0.29414	0.01625																											0.30194	-2.8256
	15.8453	135				0.0814	-0.29475	0.01628																											0.30278	-2.8326
	15.8658	148				0.0804	-0.29543	0.01625																											0.30333	-2.8266
	15.8862	143				0.0794	-0.29612	0.0163																											0.30389	-2.8316
	15.9067	147				0.0784	-0.29717	0.01636																											0.30444	-2.8516
	15.9272	132				0.0774	-0.29806	0.0164																											0.305	-2.8576
	15.9476	129				0.0764	-0.29895	0.0164																											0.30556	-2.8096
	15.9681	152				0.0754	-0.29968	0.01639																											0.30611	-2.7976
	15.9886	136				0.0744	-0.30061	0.01647																											0.30667	-2.8066
	16.009	162				0.0734	-0.30137	0.01652																											0.30722	-2.7956
	16.0295	128				0.0724	-0.30226	0.01663																											0.30778	-2.7936
	16.0499	150				0.0714	-0.30291	0.01668																											0.30833	-2.8066
	16.0704	116				0.0704	-0.30376	0.01671																											0.30889	-2.8236
	16.0909	140				0.0694	-0.30477	0.01662																											0.30944	-2.8226
	16.1113	138				0.0684	-0.30578	0.01665																											0.31	-2.8046
	16.1318	126				0.0674	-0.30646	0.01678																											0.31056	-2.8206
	16.1522	153				0.0664	-0.30727	0.01684																											0.31111	-2.8016
	16.1727	154				0.0654	-0.30808	0.01687																											0.31167	-2.8116
	16.1932	124				0.0644	-0.30885	0.01686																											0.31222	-2.8236
	16.2136	127				0.0634	-0.3097	0.01685																											0.31278	-2.8076
	16.2341	140				0.0624	-0.31079	0.01687																											0.31333	-2.8076
	16.2546	156				0.0614	-0.31164	0.01689																											0.31389	-2.8066
	16.275	159				0.0604	-0.3124	0.01693																											0.31472	-2.8096
	16.2955	144				0.0594	-0.31337	0.01706																											0.31528	-2.8136
	16.316	141				0.0584	-0.3141	0.01702																											0.31583	-2.8086
	16.3364	145				0.0574	-0.31519	0.017																											0.31639	-2.8226
	16.3569	164				0.0564	-0.31596	0.01707																											0.31694	-2.8256
	16.3773	142				0.0554	-0.31665	0.01718																											0.3175	-2.8136
	16.3978	154				0.0544	-0.31721	0.01705																											0.31806	-2.8146
	16.4183	175				0.0534	-0.3179	0.01714																											0.31861	-2.8156
	16.4387	154				0.0524	-0.31875	0.0173																											0.31917	-2.8306
	16.4592	154				0.0514	-0.31947	0.01735																											0.31972	-2.8376
	16.4796	130				0.0504	-0.32028	0.01731																											0.32028	-2.8426
	16.5001	157				0.0494	-0.32097	0.01733																											0.32083	-2.8336
	16.5206	160				0.0484	-0.32198	0.01736																											0.32139	-2.8326
	16.541	168				0.0474	-0.32263	0.0174																											0.32194	-2.8326
	16.5615	177				0.0464	-0.32323	0.01737																											0.3225	-2.8236
	16.582	160				0.0454	-0.32408	0.01735																											0.32306	-2.8126
	16.6024	179				0.0444	-0.32497	0.01745																											0.32361	-2.8256
	16.6229	180				0.0434	-0.32566	0.01754																											0.32417	-2.8216
	16.6434	176				0.0424	-0.32655	0.01755																											0.32472	-2.8026
	16.6638	190				0.0414	-0.32735	0.01755																											0.32528	-2.8116
	16.6843	189				0.0404	-0.32796	0.01749																											0.32611	-2.7766
	16.7047	206				0.0394	-0.32889	0.01758																											0.32667	-2.7916
	16.7252	255				0.0384	-0.32933	0.01769																											0.32722	-2.7936
	16.7457	244				0.0374	-0.32982	0.0176																											0.32778	-2.7986
	16.7661	269				0.0364	-0.33087	0.01764																											0.32833	-2.7946
	16.7866	257				0.0354	-0.33143	0.01772																											0.32889	-2.7846
	16.8071	255				0.0344	-0.33216	0.01777																											0.32944	-2.7826
	16.8275	268				0.0334	-0.33313	0.01778																											0.33	-2.7876
	16.848	294				0.0324	-0.33378	0.01776																											0.33056	-2.7896
	16.8684	268				0.0314	-0.33438	0.01782																											0.33111	-2.7906
	16.8889	248				0.0304	-0.33507	0.01767																											0.33167	-2.7866
	16.9094	230				0.0294	-0.33604	0.01774																											0.33222	-2.7926
	16.9298	225				0.0284	-0.33693	0.0176																											0.33278	-2.7896
	16.9503	214				0.0274	-0.33786	0.01789																											0.33333	-2.7966
	16.9708	169				0.0264	-0.33842	0.01786																											0.33389	-2.8006
	16.9912	155				0.0254	-0.33903	0.01789																											0.33444	-2.8056
	17.0117	149				0.0244	-0.33972	0.01788																											0.335	-2.8256
	17.0321	186				0.0234	-0.34057	0.01796																											0.33556	-2.8026
	17.0526	189				0.0224	-0.34133	0.01792																											0.33611	-2.7956
	17.0731	148				0.0214	-0.34178	0.01797																											0.33667	-2.8056
	17.0935	166				0.0204	-0.3423	0.01816																											0.33722	-2.8106
	17.114	159				0.0194	-0.34323	0.01809																											0.33806	-2.8096
	17.1345	144				0.0184	-0.3442	0.018																											0.33861	-2.8216
	17.1549	144				0.0174	-0.34477	0.01796																											0.33917	-2.8176
	17.1754	124				0.0164	-0.34533	0.01804																											0.33972	-2.8276
	17.1959	162				0.0154	-0.3457	0.01809																											0.34028	-2.8176
	17.2163	153				0.0144	-0.3463	0.01817																											0.34083	-2.8366
	17.2368	161				0.0134	-0.34703	0.01812																											0.34139	-2.8316
	17.2572	146				0.0124	-0.34808	0.01782																											0.34194	-2.8246
	17.2777	149				0.0114	-0.3484	0.01809																											0.3425	-2.8486
	17.2982	132				0.0104	-0.34881	0.01803																											0.34306	-2.8346
	17.3186	166				0.0094	-0.34982	0.01806																											0.34361	-2.8256
	17.3391	151				0.0084	-0.35038	0.01823																											0.34417	-2.8106
	17.3595	165				0.0074	-0.35103	0.01814																											0.34472	-2.8036
	17.38	169				0.0064	-0.35176	0.01816																											0.34528	-2.8036
	17.4005	155				0.0054	-0.35224	0.01812																											0.34583	-2.8186
	17.4209	164				0.0044	-0.35277	0.01806																											0.34639	-2.7816
	17.4414	151				0.0034	-0.35333	0.01813																											0.34694	-2.7846
	17.4619	158				0.0024	-0.3537	0.01824																											0.3475	-2.7976
	17.4823	148				0.0014	-0.35442	0.01827																											0.34806	-2.8016
	17.5028	131				0.0004	-0.35479	0.01832																											0.34861	-2.8036
	17.5233	164				-0.0006	-0.35523	0.0182																											0.34917	-2.7986
	17.5437	152				-0.0016	-0.356	0.01818																											0.35	-2.8006
	17.5642	137				-0.0026	-0.35648	0.01835																											0.35056	-2.7936
	17.5846	123				-0.0036	-0.35701	0.01838																											0.35111	-2.7956
	17.6051	149				-0.0046	-0.35766	0.01834																											0.35167	-2.7876
	17.6256	139				-0.0056	-0.35818	0.01833																											0.35222	-2.7956
	17.646	154				-0.0066	-0.35867	0.01838																											0.35278	-2.7876
	17.6665	172				-0.0076	-0.35927	0.01839																											0.35333	-2.7896
	17.6869	149				-0.0086	-0.35996	0.01835																											0.35389	-2.7916
	17.7074	168				-0.0096	-0.36053	0.01838																											0.35444	-2.7936
	17.7279	164				-0.0106	-0.36109	0.01831																											0.355	-2.7976
	17.7483	181				-0.0116	-0.3617	0.01837																											0.35556	-2.7856
	17.7688	172				-0.0126	-0.3621	0.01847																											0.35611	-2.7856
	17.7893	155				-0.0136	-0.36246	0.01853																											0.35667	-2.7926
	17.8097	172				-0.0146	-0.36275	0.01853																											0.35722	-2.7946
	17.8302	148				-0.0156	-0.36315	0.01846																											0.35778	-2.7996
	17.8507	164				-0.0166	-0.3642	0.01844																											0.35833	-2.8086
	17.8711	158				-0.0176	-0.36513	0.01854																											0.35889	-2.7946
	17.8916	160				-0.0186	-0.36521	0.01856																											0.35944	-2.8076
	17.912	181				-0.0196	-0.36529	0.01853																											0.36	-2.8316
	17.9325	177				-0.0206	-0.36606	0.01849																											0.36056	-2.8496
	17.953	179				-0.0216	-0.36671	0.01846																											0.36111	-2.8186
	17.9734	175				-0.0226	-0.36715	0.01841																											0.36194	-2.8086
	17.9939	151				-0.0236	-0.36772	0.01848																											0.3625	-2.8136
	18.0144	180				-0.0246	-0.36796	0.01845																											0.36306	-2.7956
	18.0348	193				-0.0256	-0.3684	0.01857																											0.36361	-2.7886
	18.0553	175				-0.0266	-0.36861	0.01864																											0.36417	-2.7776
	18.0757	200				-0.0276	-0.36897	0.01857																											0.36472	-2.7796
	18.0962	185				-0.0286	-0.36986	0.01845																											0.36528	-2.7806
	18.1167	185				-0.0296	-0.37022	0.01831																											0.36583	-2.7776
	18.1371	211				-0.0306	-0.37051	0.01836																											0.36639	-2.7856
	18.1576	216				-0.0316	-0.37079	0.01855																											0.36694	-2.7966
	18.178	228				-0.0326	-0.37111	0.01861																											0.3675	-2.7996
	18.1985	217				-0.0336	-0.37192	0.0186																											0.36806	-2.8086
	18.219	245				-0.0346	-0.37273	0.01856																											0.36861	-2.8186
	18.2394	266				-0.0356	-0.37253	0.01868																											0.36917	-2.8276
	18.2599	272				-0.0366	-0.37289	0.01872																											0.36972	-2.8296
	18.2804	264				-0.0376	-0.37366	0.01861																											0.37028	-2.8236
	18.3008	271				-0.0386	-0.37414	0.01862																											0.37083	-2.8246
	18.3213	310				-0.0396	-0.37463	0.01855																											0.37139	-2.7966
	18.3418	405				-0.0406	-0.37495	0.01846																											0.37194	-2.7906
	18.3622	374				-0.0416	-0.37644	0.01844																											0.3725	-2.7826
	18.3827	398				-0.0426	-0.37648	0.01857																											0.37306	-2.7876
	18.4031	444				-0.0436	-0.37616	0.01854																											0.37389	-2.7846
	18.4236	489				-0.0446	-0.37729	0.01855																											0.37444	-2.7886
	18.4441	498				-0.0456	-0.37717	0.01851																											0.375	-2.7996
	18.4645	485				-0.0466	-0.37733	0.01849																											0.37556	-2.7896
	18.485	468				-0.0476	-0.37762	0.01853																											0.37611	-2.7936
	18.5055	412				-0.0486	-0.37806	0.01865																											0.37667	-2.8056
	18.5259	431				-0.0496	-0.37834	0.0185																											0.37722	-2.8016
	18.5464	372				-0.0506	-0.37875	0.01873																											0.37778	-2.7946
	18.5668	309				-0.0516	-0.37931	0.01862																											0.37833	-2.7986
	18.5873	265				-0.0526	-0.37976	0.01862																											0.37889	-2.7966
	18.6078	240				-0.0536	-0.38028	0.01867																											0.37944	-2.7976
	18.6282	225				-0.0546	-0.38048	0.01857																											0.38	-2.7976
	18.6487	197				-0.0556	-0.3804	0.01854																											0.38056	-2.8026
	18.6692	181				-0.0566	-0.38073	0.01852																											0.38111	-2.7896
	18.6896	195				-0.0576	-0.38174	0.01859																											0.38167	-2.7876
	18.7101	171				-0.0586	-0.38154	0.01864																											0.38222	-2.7926
	18.7306	156				-0.0596	-0.38141	0.01867																											0.38278	-2.7986
	18.751	148				-0.0606	-0.38222	0.01869																											0.38333	-2.7876
	18.7715	176				-0.0616	-0.38263	0.01862																											0.38389	-2.7936
	18.7919	191				-0.0626	-0.38299	0.01845																											0.38444	-2.8016
	18.8124	143				-0.0636	-0.38323	0.01852																											0.385	-2.7986
	18.8329	154				-0.0646	-0.3838	0.01861																											0.38583	-2.8076
	18.8533	163				-0.0656	-0.3836	0.01859																											0.38639	-2.8076
	18.8738	150				-0.0666	-0.38392	0.01854																											0.38694	-2.8086
	18.8942	183				-0.0676	-0.38477	0.01856																											0.3875	-2.8036
	18.9147	164				-0.0686	-0.38493	0.01856																											0.38806	-2.8126
	18.9352	155				-0.0696	-0.38545	0.01857																											0.38861	-2.8166
	18.9556	152				-0.0706	-0.38606	0.01837																											0.38917	-2.8116
	18.9761	164				-0.0716	-0.38622	0.01844																											0.38972	-2.8156
	18.9966	153				-0.0726	-0.38574	0.01862																											0.39028	-2.8156
	19.017	151				-0.0736	-0.38614	0.01865																											0.39083	-2.8266
	19.0375	141				-0.0746	-0.38655	0.01862																											0.39139	-2.8286
	19.058	156				-0.0756	-0.38723	0.01859																											0.39194	-2.8336
	19.0784	151				-0.0766	-0.38747	0.01857																											0.3925	-2.8276
	19.0989	139				-0.0776	-0.38784	0.0186																											0.39306	-2.8346
	19.1193	182				-0.0786	-0.38808	0.01864																											0.39361	-2.8346
	19.1398	141				-0.0796	-0.38857	0.01854																											0.39417	-2.8316
	19.1603	150				-0.0806	-0.38897	0.01844																											0.39472	-2.8456
	19.1807	146				-0.0816	-0.38909	0.01852																											0.39528	-2.8476
	19.2012	167				-0.0826	-0.38974	0.01854																											0.39583	-2.8526
	19.2217	157				-0.0836	-0.39014	0.01856																											0.39639	-2.8696
	19.2421	144				-0.0846	-0.38998	0.01858																											0.39722	-2.8046
	19.2626	148				-0.0856	-0.39018	0.01867																											0.39778	-2.8116
	19.283	156				-0.0866	-0.39063	0.01862																											0.39833	-2.8246
	19.3035	143				-0.0876	-0.39067	0.01845																											0.39889	-2.8116
	19.324	160				-0.0886	-0.39107	0.01847																											0.39944	-2.8176
	19.3444	147				-0.0896	-0.39164	0.01858																											0.4	-2.7936
	19.3649	124				-0.0906	-0.39188	0.01861																											0.40056	-2.7786
	19.3853	146				-0.0916	-0.392	0.01857																											0.40111	-2.7906
	19.4058	146				-0.0926	-0.39244	0.01846																											0.40167	-2.7916
	19.4263	153				-0.0936	-0.39281	0.01834																											0.40222	-2.7986
	19.4467	155				-0.0946	-0.39301	0.01842																											0.40278	-2.7976
	19.4672	140				-0.0956	-0.39341	0.0184																											0.40333	-2.7956
	19.4877	151				-0.0966	-0.39386	0.01846																											0.40389	-2.7926
	19.5081	162				-0.0976	-0.39398	0.01842																											0.40444	-2.7956
	19.5286	143				-0.0986	-0.39426	0.01823																											0.405	-2.7926
	19.5491	148				-0.0996	-0.39463	0.01806																											0.40556	-2.7936
	19.5695	146				-0.1006	-0.39434	0.01839																											0.40611	-2.7946
	19.59	138				-0.1016	-0.39519	0.01844																											0.40667	-2.7776
	19.6104	179				-0.1026	-0.39552	0.01833																											0.40722	-2.7676
	19.6309	159				-0.1036	-0.39535	0.01703																											0.40778	-2.7806
	19.6514	143				-0.1046	-0.39572	0.01749																											0.40833	-2.7736
	19.6718	163				-0.1056	-0.39584	0.0194																											0.40917	-2.7666
	19.6923	175				-0.1066	-0.39584	0.01839																											0.40972	-2.7626
	19.7127	161				-0.1076	-0.39665	0.01815																											0.41028	-2.7666
	19.7332	179				-0.1086	-0.39677	0.01844																											0.41083	-2.7636
	19.7537	184				-0.1096	-0.39705	0.01843																											0.41139	-2.7666
	19.7741	176				-0.1106	-0.39725	0.01839																											0.41194	-2.7766
	19.7946	182				-0.1116	-0.39733	0.01842																											0.4125	-2.7776
	19.8151	153				-0.1126	-0.39733	0.01839																											0.41306	-2.7866
	19.8355	175				-0.1136	-0.39826	0.01825																											0.41361	-2.7916
	19.856	169				-0.1146	-0.39846	0.01838																											0.41417	-2.7896
	19.8764	182				-0.1156	-0.39822	0.01838																											0.41472	-2.7916
	19.8969	152				-0.1166	-0.39883	0.01827																											0.41528	-2.7946
	19.9174	163				-0.1176	-0.39915	0.01826																											0.41583	-2.8116
	19.9378	200				-0.1186	-0.39943	0.01834																											0.41639	-2.8156
	19.9583	178				-0.1196	-0.39984	0.01827																											0.41694	-2.7976
	19.9788	170				-0.1206	-0.3996	0.01824																											0.4175	-2.8026
	19.9992	191				-0.1216	-0.40032	0.01832																											0.41806	-2.8056
	20.0197	191				-0.1226	-0.4002	0.01823																											0.41861	-2.8026
	20.0402	179				-0.1236	-0.40004	0.01824																											0.41917	-2.8066
	20.0606	178				-0.1246	-0.40048	0.01825																											0.41972	-2.8046
	20.0811	167				-0.1256	-0.40077	0.01826																											0.42028	-2.8116
	20.1015	161				-0.1266	-0.40101	0.01835																											0.42111	-2.8086
	20.122	134				-0.1276	-0.40125	0.0183																											0.42167	-2.8136
	20.1425	146				-0.1286	-0.40194	0.01815																											0.42222	-2.8296
	20.1629	148				-0.1296	-0.40178	0.01818																											0.42278	-2.7946
	20.1834	171				-0.1306	-0.40174	0.01821																											0.42333	-2.7916
	20.2039	137				-0.1316	-0.40145	0.0183																											0.42389	-2.7996
	20.2243	169				-0.1326	-0.4019	0.01822																											0.42444	-2.7856
	20.2448	143				-0.1336	-0.40271	0.01829																											0.425	-2.7876
	20.2652	161				-0.1346	-0.40271	0.0182																											0.42556	-2.7916
	20.2857	150				-0.1356	-0.40234	0.01821																											0.42611	-2.7976
	20.3062	175				-0.1366	-0.40271	0.01819																											0.42667	-2.7966
	20.3266	144				-0.1376	-0.40267	0.0182																											0.42722	-2.7946
	20.3471	160				-0.1386	-0.40335	0.01809																											0.42778	-2.7976
	20.3676	146				-0.1396	-0.40404	0.01817																											0.42833	-2.7926
	20.388	162				-0.1406	-0.40404	0.01816																											0.42889	-2.7856
	20.4085	135				-0.1416	-0.40392	0.01816																											0.42944	-2.7896
	20.429	142				-0.1426	-0.40404	0.01814																											0.43	-2.8006
	20.4494	146				-0.1436	-0.40404	0.01813																											0.43056	-2.8086
	20.4699	175				-0.1446	-0.40444	0.01808																											0.43111	-2.8156
	20.4903	148				-0.1456	-0.40485	0.01808																											0.43167	-2.8036
	20.5108	170				-0.1466	-0.40566	0.01815																											0.43222	-2.7836
	20.5313	146				-0.1476	-0.40566	0.01817																											0.43306	-2.7816
	20.5517	131				-0.1486	-0.40606	0.01794																											0.43361	-2.7746
	20.5722	158				-0.1496	-0.40525	0.01787																											0.43417	-2.7806
	20.5926	160				-0.1506	-0.40525	0.01787																											0.43472	-2.7776
	20.6131	154				-0.1516	-0.40566	0.01797																											0.43528	-2.7806
	20.6336	130				-0.1526	-0.40646	0.01805																											0.43583	-2.7706
	20.654	138				-0.1536	-0.40606	0.01805																											0.43639	-2.7836
	20.6745	163				-0.1546	-0.40687	0.01808																											0.43694	-2.7896
	20.695	131				-0.1556	-0.40687	0.01808																											0.4375	-2.7916
	20.7154	138				-0.1566	-0.40646	0.01808																											0.43806	-2.7966
	20.7359	145				-0.1576	-0.40727	0.01806																											0.43861	-2.7976
	20.7564	169				-0.1586	-0.40727	0.018																											0.43917	-2.7986
	20.7768	160				-0.1596	-0.40808	0.01794																											0.43972	-2.8026
	20.7973	145				-0.1606	-0.40768	0.01798																											0.44028	-2.7836
	20.8177	151				-0.1616	-0.40768	0.01793																											0.44083	-2.7896
	20.8382	156				-0.1626	-0.40808	0.01796																											0.44139	-2.7966
	20.8587	141				-0.1636	-0.40808	0.01804																											0.44194	-2.8056
	20.8791	159				-0.1646	-0.40848	0.01799																											0.4425	-2.8046
	20.8996	129				-0.1656	-0.40848	0.01791																											0.44306	-2.8096
	20.92	151				-0.1666	-0.40889	0.01792																											0.44361	-2.8166
	20.9405	147				-0.1676	-0.40889	0.01794																											0.44417	-2.8216
	20.961	170				-0.1686	-0.40929	0.0179																											0.445	-2.8216
	20.9814	169				-0.1696	-0.40929	0.01791																											0.44556	-2.8106
	21.0019	155				-0.1706	-0.4097	0.01789																											0.44611	-2.8066
	21.0224	143				-0.1716	-0.40929	0.01782																											0.44667	-2.8116
	21.0428	160				-0.1726	-0.4097	0.01779																											0.44722	-2.8126
	21.0633	150				-0.1736	-0.41051	0.01781																											0.44778	-2.8246
	21.0837	164				-0.1746	-0.4101	0.01779																											0.44833	-2.7896
	21.1042	137				-0.1756	-0.41091	0.01786																											0.44889	-2.8026
	21.1247	148				-0.1766	-0.41051	0.01789																											0.44944	-2.7946
	21.1451	154				-0.1776	-0.41091	0.01792																											0.45	-2.7946
	21.1656	155				-0.1786	-0.41131	0.01783																											0.45056	-2.7756
	21.1861	143				-0.1796	-0.41212	0.01768																											0.45111	-2.7796
	21.2065	142				-0.1806	-0.41172	0.01775																											0.45167	-2.7816
	21.227	146				-0.1816	-0.41172	0.01768																											0.45222	-2.7896
	21.2475	143				-0.1826	-0.41212	0.01781																											0.45278	-2.7916
	21.2679	145				-0.1836	-0.41172	0.01766																											0.45333	-2.7956
	21.2884	148				-0.1846	-0.41212	0.01765																											0.45389	-2.8076
	21.3088	156				-0.1856	-0.41212	0.0176																											0.45444	-2.8156
	21.3293	150				-0.1866	-0.41253	0.01772																											0.455	-2.8076
	21.3498	165				-0.1876	-0.41293	0.01783																											0.45556	-2.8046
	21.3702	134				-0.1886	-0.41293	0.01781																											0.45611	-2.7946
	21.3907	147				-0.1896	-0.41293	0.0176																											0.45694	-2.7766
	21.4112	151				-0.1906	-0.41333	0.01773																											0.4575	-2.7876
	21.4316	157				-0.1916	-0.41374	0.01774																											0.45806	-2.7656
	21.4521	150				-0.1926	-0.41374	0.01771																											0.45861	-2.7656
	21.4725	141				-0.1936	-0.41333	0.01763																											0.45917	-2.7676
	21.493	133				-0.1946	-0.41374	0.01755																											0.45972	-2.7756
	21.5135	148				-0.1956	-0.41414	0.01768																											0.46028	-2.7766
	21.5339	145				-0.1966	-0.41374	0.0176																											0.46083	-2.7816
	21.5544	167				-0.1976	-0.41414	0.01746																											0.46139	-2.7856
	21.5749	146				-0.1986	-0.41455	0.01776																											0.46194	-2.8016
	21.5953	147				-0.1996	-0.41455	0.01763																											0.4625	-2.8056
	21.6158	155				-0.2006	-0.41414	0.01755																											0.46306	-2.8026
	21.6363	137				-0.2016	-0.41455	0.01745																											0.46361	-2.8066
	21.6567	154				-0.2026	-0.41535	0.01762																											0.46417	-2.7976
	21.6772	135				-0.2036	-0.41535	0.01759																											0.46472	-2.7956
	21.6976	149				-0.2046	-0.41616	0.01751																											0.46528	-2.8026
	21.7181	148				-0.2056	-0.41576	0.01756																											0.46583	-2.8016
	21.7386	141				-0.2066	-0.41495	0.0176																											0.46639	-2.8036
	21.759	145				-0.2076	-0.41535	0.01755																											0.46694	-2.8116
	21.7795	154				-0.2086	-0.41576	0.01753																											0.4675	-2.8066
	21.7999	138				-0.2096	-0.41616	0.01755																											0.46833	-2.8176
	21.8204	142				-0.2106	-0.41616	0.01754																											0.46889	-2.8106
	21.8409	149				-0.2116	-0.41697	0.0174																											0.46944	-2.8036
	21.8613	152				-0.2126	-0.41616	0.0174																											0.47	-2.8126
	21.8818	144				-0.2136	-0.41657	0.01751																											0.47056	-2.8216
	21.9023	164				-0.2146	-0.41697	0.01743																											0.47111	-2.8296
	21.9227	139				-0.2156	-0.41657	0.01747																											0.47167	-2.8356
	21.9432	156				-0.2166	-0.41697	0.0174																											0.47222	-2.8376
	21.9637	162				-0.2176	-0.41697	0.01737																											0.47278	-2.8456
	21.9841	148				-0.2186	-0.41697	0.0172																											0.47333	-2.8556
	22.0046	161				-0.2196	-0.41778	0.01529																											0.47389	-2.8766
	22.025	176				-0.2206	-0.41818	0.00972																											0.47444	-2.8676
	22.0455	171				-0.2216	-0.41818	0.01384																											0.475	-2.8056
	22.066	157				-0.2226	-0.41778	0.02255																											0.47556	-2.7996
	22.0864	134				-0.2236	-0.41818	0.01934																											0.47611	-2.8006
	22.1069	122				-0.2246	-0.41778	0.01859																											0.47667	-2.7996
	22.1273	162				-0.2256	-0.41778	0.01797																											0.47722	-2.7836
	22.1478	155				-0.2266	-0.41737	0.01298																											0.47778	-2.7956
	22.1683	175				-0.2276	-0.41818	0.01912																											0.47833	-2.7886
	22.1887	167				-0.2286	-0.41939	0.0191																											0.47889	-2.7976
	22.2092	162				-0.2296	-0.41859	0.01785																											0.47944	-2.7916
	22.2297	177				-0.2306	-0.41899	0.01764																											0.48028	-2.8056
	22.2501	146				-0.2316	-0.41939	0.01756																											0.48083	-2.8116
	22.2706	187				-0.2326	-0.41939	0.01722																											0.48139	-2.7756
	22.291	171				-0.2336	-0.41939	0.0174																											0.48194	-2.7826
	22.3115	152				-0.2346	-0.41939	0.01737																											0.4825	-2.7876
	22.332	174				-0.2356	-0.4198	0.01768																											0.48306	-2.7866
	22.3524	181				-0.2366	-0.4202	0.01742																											0.48361	-2.7836
	22.3729	172				-0.2376	-0.42061	0.01738																											0.48417	-2.7826
	22.3934	177				-0.2386	-0.42061	0.01741																											0.48472	-2.7846
	22.4138	151				-0.2396	-0.4202	0.01723																											0.48528	-2.7856
	22.4343	169				-0.2406	-0.42101	0.01737																											0.48583	-2.7796
	22.4548	174				-0.2416	-0.42101	0.01728																											0.48639	-2.7876
	22.4752	191				-0.2426	-0.42061	0.0172																											0.48694	-2.7916
	22.4957	172				-0.2436	-0.42061	0.0173																											0.4875	-2.7826
	22.5161	185				-0.2446	-0.42141	0.01717																											0.48806	-2.7856
	22.5366	163				-0.2456	-0.42182	0.01686																											0.48861	-2.7916
	22.5571	184				-0.2466	-0.42141	0.01733																											0.48917	-2.8036
	22.5775	189				-0.2476	-0.42141	0.01713																											0.48972	-2.7966
	22.598	183				-0.2486	-0.42222	0.01707																											0.49028	-2.7856
	22.6184	194				-0.2496	-0.42182	0.01701																											0.49083	-2.7826
	22.6389	216				-0.2506	-0.42182	0.01666																											0.49139	-2.7896
	22.6594	208				-0.2516	-0.42182	0.01662																											0.49222	-2.7966
	22.6798	185				-0.2526	-0.42182	0.01723																											0.49278	-2.8046
	22.7003	209				-0.2536	-0.42263	0.01718																											0.49333	-2.8136
	22.7208	177				-0.2546	-0.42222	0.01725																											0.49389	-2.8046
	22.7412	176				-0.2556	-0.42263	0.01718																											0.49444	-2.7936
	22.7617	175				-0.2566	-0.42343	0.01696																											0.495	-2.7906
	22.7822	190				-0.2576	-0.42263	0.01708																											0.49556	-2.8116
	22.8026	194				-0.2586	-0.42263	0.01676																											0.49611	-2.8416
	22.8231	136				-0.2596	-0.42303	0.01532																											0.49667	-2.8226
	22.8435	158				-0.2606	-0.42303	0.01831																											0.49722	-2.8076
	22.864	154				-0.2616	-0.42263	0.01714																											0.49778	-2.7936
	22.8845	164				-0.2626	-0.42343	0.01708																											0.49833	-2.7866
	22.9049	177				-0.2636	-0.42384	0.01712																											0.49889	-2.7946
	22.9254	159				-0.2646	-0.42343	0.01704																											0.49944	-2.7966
	22.9459	172				-0.2656	-0.42424	0.01694																											0.5	-2.7886
	22.9663	163				-0.2666	-0.42465	0.01705																											0.50056	-2.7956
	22.9868	143				-0.2676	-0.42424	0.01698																											0.50111	-2.7686
	23.0072	168				-0.2686	-0.42424	0.01699																											0.50167	-2.7726
	23.0277	144				-0.2696	-0.42424	0.01696																											0.50222	-2.7776
	23.0482	154				-0.2706	-0.42545	0.01699																											0.50278	-2.7666
	23.0686	159				-0.2716	-0.42545	0.01703																											0.50333	-2.7746
	23.0891	167				-0.2726	-0.42505	0.01664																											0.50417	-2.7726
	23.1096	145				-0.2736	-0.42505	0.01671																											0.50472	-2.7626
	23.13	168				-0.2746	-0.42586	0.016																											0.50528	-2.7676
	23.1505	155				-0.2756	-0.42505	0.01666																											0.50583	-2.7756
	23.1709	177				-0.2766	-0.42465	0.01731																											0.50639	-2.7836
	23.1914	136				-0.2776	-0.42505	0.01714																											0.50694	-2.7816
	23.2119	143				-0.2786	-0.42545	0.0169																											0.5075	-2.7836
	23.2323	145				-0.2796	-0.42545	0.01666																											0.50806	-2.7816
	23.2528	157				-0.2806	-0.42545	0.01621																											0.50861	-2.7796
	23.2733	184				-0.2816	-0.42545	0.0172																											0.50917	-2.7776
	23.2937	150				-0.2826	-0.42586	0.01704																											0.50972	-2.7916
	23.3142	170				-0.2836	-0.42586	0.01683																											0.51028	-2.8006
	23.3346	151				-0.2846	-0.42707	0.01678																											0.51083	-2.8006
	23.3551	140				-0.2856	-0.42707	0.01679																											0.51139	-2.7886
	23.3756	166				-0.2866	-0.42707	0.01677																											0.51194	-2.7966
	23.396	145				-0.2876	-0.42747	0.01686																											0.5125	-2.8176
	23.4165	187				-0.2886	-0.42707	0.01688																											0.51306	-2.8226
	23.437	140				-0.2896	-0.42747	0.01678																											0.51361	-2.8076
	23.4574	152				-0.2906	-0.42788	0.01663																											0.51417	-2.7996
	23.4779	166				-0.2916	-0.42747	0.01675																											0.51472	-2.7946
	23.4983	168				-0.2926	-0.42747	0.01658																											0.51528	-2.8096
	23.5188	170				-0.2936	-0.42828	0.01572																											0.51611	-2.7936
	23.5393	168				-0.2946	-0.42747	0.01713																											0.51667	-2.7806
	23.5597	150				-0.2956	-0.42747	0.01671																											0.51722	-2.7826
	23.5802	147				-0.2966	-0.42747	0.01646																											0.51778	-2.7846
	23.6007	143				-0.2976	-0.42828	0.0161																											0.51833	-2.7906
	23.6211	161				-0.2986	-0.42828	0.01706																											0.51889	-2.7986
	23.6416	180				-0.2996	-0.42828	0.0167																											0.51944	-2.8076
	23.6621	152				-0.3006	-0.42869	0.01674																											0.52	-2.8086
	23.6825	175				-0.3016	-0.42828	0.01672																											0.52056	-2.8006
	23.703	153				-0.3026	-0.42869	0.01654																											0.52111	-2.7886
	23.7234	157				-0.3036	-0.42869	0.01684																											0.52167	-2.7836
	23.7439	172				-0.3046	-0.42869	0.01674																											0.52222	-2.7746
	23.7644	160				-0.3056	-0.42909	0.01666																											0.52278	-2.7696
	23.7848	164				-0.3066	-0.4299	0.01659																											0.52333	-2.7826
	23.8053	182				-0.3076	-0.42949	0.01662																											0.52389	-2.7996
	23.8257	161				-0.3086	-0.42949	0.0167																											0.52444	-2.8186
	23.8462	150				-0.3096	-0.42949	0.01667																											0.525	-2.7796
	23.8667	164				-0.3106	-0.42949	0.01665																											0.52556	-2.7756
	23.8871	174				-0.3116	-0.42949	0.01617																											0.52611	-2.7746
	23.9076	175				-0.3126	-0.4299	0.01684																											0.52667	-2.7766
	23.9281	166				-0.3136	-0.4303	0.01653																											0.52722	-2.7746
	23.9485	189				-0.3146	-0.4303	0.01636																											0.52806	-2.7756
	23.969	161				-0.3156	-0.4303	0.01655																											0.52861	-2.7796
	23.9895	149				-0.3166	-0.4303	0.01574																											0.52917	-2.7766
	24.0099	176				-0.3176	-0.43071	0.01602																											0.52972	-2.7806
	24.0304	159				-0.3186	-0.4303	0.01654																											0.53028	-2.7876
	24.0508	159				-0.3196	-0.43071	0.01671																											0.53083	-2.7846
	24.0713	152				-0.3206	-0.43111	0.01629																											0.53139	-2.7886
	24.0918	162				-0.3216	-0.43111	0.01675																											0.53194	-2.7956
	24.1122	175				-0.3226	-0.43071	0.01666																											0.5325	-2.7916
	24.1327	159				-0.3236	-0.43111	0.0165																											0.53306	-2.7836
	24.1532	150				-0.3246	-0.43111	0.01647																											0.53361	-2.7816
	24.1736	206				-0.3256	-0.43152	0.01646																											0.53417	-2.7846
	24.1941	167				-0.3266	-0.43152	0.0165																											0.53472	-2.7736
	24.2145	159				-0.3276	-0.43192	0.01648																											0.53528	-2.7866
	24.235	165				-0.3286	-0.43152	0.01647																											0.53583	-2.7766
	24.2555	153				-0.3296	-0.43152	0.01649																											0.53639	-2.7756
	24.2759	161				-0.3306	-0.43192	0.01651																											0.53694	-2.7806
	24.2964	155				-0.3316	-0.43232	0.01647																											0.5375	-2.7856
	24.3168	176				-0.3326	-0.43232	0.01563																											0.53806	-2.7816
	24.3373	159				-0.3336	-0.43192	0.01595																											0.53861	-2.7816
	24.3578	162				-0.3346	-0.43192	0.01647																											0.53944	-2.7786
	24.3782	138				-0.3356	-0.43232	0.0163																											0.54	-2.7806
	24.3987	168				-0.3366	-0.43232	0.01636																											0.54056	-2.7786
	24.4192	149				-0.3376	-0.43232	0.01635																											0.54111	-2.7856
	24.4396	160				-0.3386	-0.43273	0.01635																											0.54167	-2.7916
	24.4601	155				-0.3396	-0.43313	0.01607																											0.54222	-2.7946
	24.4806	156				-0.3406	-0.43273	0.01143																											0.54278	-2.7966
	24.501	159				-0.3416	-0.43313	0.01269																											0.54333	-2.8056
	24.5215	197				-0.3426	-0.43313	0.01832																											0.54389	-2.7736
	24.5419	167				-0.3436	-0.43394	0.01607																											0.54444	-2.7676
	24.5624	142				-0.3446	-0.43434	0.01521																											0.545	-2.7666
	24.5829	168				-0.3456	-0.43394	0.01834																											0.54556	-2.7626
	24.6033	140				-0.3466	-0.43354	0.01665																											0.54611	-2.7606
	24.6238	186				-0.3476	-0.43394	0.01678																											0.54667	-2.7636
	24.6443	174				-0.3486	-0.43394	0.01664																											0.54722	-2.7746
	24.6647	143				-0.3496	-0.43394	0.01465																											0.54778	-2.7886
	24.6852	187				-0.3506	-0.43434	0.01709																											0.54833	-2.7946
	24.7056	178				-0.3516	-0.43434	0.01711																											0.54889	-2.7926
	24.7261	177				-0.3526	-0.43556	0.01654																											0.54944	-2.7926
	24.7466	177				-0.3536	-0.43475	0.01654																											0.55	-2.7976
	24.767	164				-0.3546	-0.43434	0.01656																											0.55056	-2.7956
	24.7875	157				-0.3556	-0.43475	0.01593																											0.55139	-2.7996
	24.808	191				-0.3566	-0.43475	0.01573																											0.55194	-2.7966
	24.8284	179				-0.3576	-0.43556	0.01671																											0.5525	-2.7826
	24.8489	194				-0.3586	-0.43556	0.01645																											0.55306	-2.7886
	24.8694	185				-0.3596	-0.43515	0.01641																											0.55361	-2.7956
	24.8898	195				-0.3606	-0.43556	0.0156																											0.55417	-2.8106
	24.9103	214				-0.3616	-0.43556	0.01636																											0.55472	-2.8106
	24.9307	190				-0.3626	-0.43556	0.01632																											0.55528	-2.8146
	24.9512	220				-0.3636	-0.43556	0.01591																											0.55583	-2.8156
	24.9717	241				-0.3646	-0.43596	0.0162																											0.55639	-2.8166
	24.9921	211				-0.3656	-0.43596	0.01652																											0.55694	-2.8216
	25.0126	232				-0.3666	-0.43596	0.01633																											0.5575	-2.8126
	25.033	227				-0.3676	-0.43636	0.0163																											0.55806	-2.8206
	25.0535	213				-0.3686	-0.43596	0.01632																											0.55861	-2.8366
	25.074	246				-0.3696	-0.43636	0.01631																											0.55917	-2.8006
	25.0944	235				-0.3706	-0.43677	0.01626																											0.55972	-2.8206
	25.1149	238				-0.3716	-0.43677	0.01616																											0.56028	-2.8106
	25.1354	236				-0.3726	-0.43717	0.01608																											0.56083	-2.7896
	25.1558	229				-0.3736	-0.43677	0.01637																											0.56139	-2.8026
	25.1763	211				-0.3746	-0.43677	0.01631																											0.56194	-2.7976
	25.1968	232				-0.3756	-0.43758	0.01626																											0.5625	-2.8106
	25.2172	209				-0.3766	-0.43798	0.01629																											0.56333	-2.7866
	25.2377	207				-0.3776	-0.43758	0.01627																											0.56389	-2.7726
	25.2581	197				-0.3786	-0.43758	0.01552																											0.56444	-2.7696
	25.2786	195				-0.3796	-0.43798	0.01591																											0.565	-2.7706
	25.2991	172				-0.3806	-0.43838	0.01653																											0.56556	-2.7706
	25.3195	188				-0.3816	-0.43798	0.01625																											0.56611	-2.7776
	25.34	158				-0.3826	-0.43798	0.01623																											0.56667	-2.7876
	25.3605	167				-0.3836	-0.43879	0.01619																											0.56722	-2.7986
	25.3809	180				-0.3846	-0.43919	0.01615																											0.56778	-2.7996
	25.4014	157				-0.3856	-0.43919	0.01607																											0.56833	-2.8066
	25.4218	158				-0.3866	-0.43879	0.01604																											0.56889	-2.7956
	25.4423	176				-0.3876	-0.44	0.01615																											0.56944	-2.7886
	25.4628	149				-0.3886	-0.43919	0.01613																											0.57	-2.7946
	25.4832	166				-0.3896	-0.4396	0.01609																											0.57056	-2.7836
	25.5037	171				-0.3906	-0.4396	0.01605																											0.57111	-2.7936
	25.5241	150				-0.3916	-0.4396	0.01614																											0.57167	-2.7826
	25.5446	154				-0.3926	-0.43919	0.01612																											0.57222	-2.7716
	25.5651	153				-0.3936	-0.43919	0.01613																											0.57278	-2.7836
	25.5855	153				-0.3946	-0.4396	0.0161																											0.57333	-2.7966
	25.606	160				-0.3956	-0.44	0.01608																											0.57389	-2.7906
	25.6265	146				-0.3966	-0.44	0.01617																											0.57444	-2.7976
	25.6469	157				-0.3976	-0.44	0.01613																											0.57528	-2.7916
	25.6674	158				-0.3986	-0.44	0.01579																											0.57583	-2.7846
	25.6879	159				-0.3996	-0.44	0.01498																											0.57639	-2.7866
	25.7083	142				-0.4006	-0.4404	0.01607																											0.57694	-2.8006
	25.7288	160				-0.4016	-0.4404	0.01615																											0.5775	-2.8166
	25.7492	179				-0.4026	-0.4404	0.01604																											0.57806	-2.8176
	25.7697	155				-0.4036	-0.44081	0.01596																											0.57861	-2.7996
	25.7902	163				-0.4046	-0.44121	0.01589																											0.57917	-2.8066
	25.8106	152				-0.4056	-0.44121	0.01584																											0.57972	-2.7976
	25.8311	172				-0.4066	-0.44081	0.01592																											0.58028	-2.8136
	25.8515	170				-0.4076	-0.4404	0.01612																											0.58083	-2.8106
	25.872	143				-0.4086	-0.44081	0.01577																											0.58139	-2.8236
	25.8925	165				-0.4096	-0.44162	0.01584																											0.58194	-2.8196
	25.9129	187				-0.4106	-0.44202	0.01577																											0.5825	-2.8056
	25.9334	156				-0.4116	-0.44202	0.01631																											0.58306	-2.8046
	25.9539	151				-0.4126	-0.44162	0.01603																											0.58361	-2.8016
	25.9743	194				-0.4136	-0.44202	0.01603																											0.58417	-2.8006
	25.9948	207				-0.4146	-0.44242	0.01606																											0.58472	-2.8176
	26.0153	168				-0.4156	-0.44242	0.01597																											0.58528	-2.8236
	26.0357	176				-0.4166	-0.44242	0.0159																											0.58583	-2.8226
	26.0562	230				-0.4176	-0.44283	0.01587																											0.58639	-2.7996
	26.0766	176				-0.4186	-0.44323	0.01596																											0.58722	-2.8056
	26.0971	182				-0.4196	-0.44283	0.01591																											0.58778	-2.8066
	26.1176	184				-0.4206	-0.44323	0.01602																											0.58833	-2.8186
	26.138	203				-0.4216	-0.44323	0.01597																											0.58889	-2.8356
	26.1585	180				-0.4226	-0.44323	0.01588																											0.58944	-2.7856
	26.179	187				-0.4236	-0.44364	0.01591																											0.59	-2.7646
	26.1994	175				-0.4246	-0.44364	0.01591																											0.59056	-2.7656
	26.2199	176				-0.4256	-0.44323	0.01587																											0.59111	-2.7526
	26.2403	195				-0.4266	-0.44364	0.01591																											0.59167	-2.7466
	26.2608	203				-0.4276	-0.44323	0.01584																											0.59222	-2.7506
	26.2813	186				-0.4286	-0.44323	0.01551																											0.59278	-2.7526
	26.3017	174				-0.4296	-0.44404	0.01604																											0.59333	-2.7646
	26.3222	164				-0.4306	-0.44444	0.01605																											0.59389	-2.7636
	26.3427	181				-0.4316	-0.44485	0.01594																											0.59444	-2.7646
	26.3631	183				-0.4326	-0.44444	0.01588																											0.595	-2.7636
	26.3836	168				-0.4336	-0.44485	0.01585																											0.59556	-2.7646
	26.4041	155				-0.4346	-0.44485	0.01589																											0.59611	-2.7776
	26.4245	160				-0.4356	-0.44485	0.01589																											0.59667	-2.7776
	26.445	165				-0.4366	-0.44485	0.01579																											0.59722	-2.7816
	26.4654	165				-0.4376	-0.44485	0.01574																											0.59778	-2.7876
	26.4859	169				-0.4386	-0.44566	0.01575																											0.59833	-2.7866
	26.5064	162				-0.4396	-0.44525	0.01537																											0.59917	-2.7866
	26.5268	182				-0.4406	-0.44566	0.01524																											0.59972	-2.7956
	26.5473	170				-0.4416	-0.44566	0.01635																											0.60028	-2.7976
	26.5678	178				-0.4426	-0.44566	0.01582																											0.60083	-2.7826
	26.5882	163				-0.4436	-0.44606	0.01584																											0.60139	-2.7806
	26.6087	189				-0.4446	-0.44606	0.01587																											0.60194	-2.7686
	26.6291	175				-0.4456	-0.44646	0.01593																											0.6025	-2.7666
	26.6496	153				-0.4466	-0.44606	0.01591																											0.60306	-2.7636
	26.6701	148				-0.4476	-0.44646	0.01583																											0.60361	-2.7646
	26.6905	153				-0.4486	-0.44687	0.01574																											0.60417	-2.7726
	26.711	166				-0.4496	-0.44687	0.01572																											0.60472	-2.7996
	26.7314	171				-0.4506	-0.44687	0.01581																											0.60528	-2.7896
	26.7519	171				-0.4516	-0.44687	0.0158																											0.60583	-2.7856
	26.7724	178				-0.4526	-0.44727	0.0157																											0.60639	-2.7796
	26.7928	198				-0.4536	-0.44687	0.0158																											0.60694	-2.7626
	26.8133	182				-0.4546	-0.44687	0.01587																											0.6075	-2.7856
	26.8338	183				-0.4556	-0.44727	0.01583																											0.60806	-2.7836
	26.8542	203				-0.4566	-0.44808	0.01576																											0.60861	-2.7856
	26.8747	208				-0.4576	-0.44848	0.01568																											0.60917	-2.7756
	26.8952	197				-0.4586	-0.44848	0.01571																											0.60972	-2.7756
	26.9156	185				-0.4596	-0.44889	0.01577																											0.61056	-2.7876
	26.9361	188				-0.4606	-0.44848	0.01578																											0.61111	-2.7906
	26.9565	182				-0.4616	-0.44768	0.01585																											0.61167	-2.7956
	26.977	195				-0.4626	-0.44768	0.01584																											0.61222	-2.8026
	26.9975	227				-0.4636	-0.44768	0.01576																											0.61278	-2.8076
	27.0179	216				-0.4646	-0.44889	0.01568																											0.61333	-2.8086
	27.0384	208				-0.4656	-0.44808	0.01576																											0.61389	-2.8056
	27.0588	230				-0.4666	-0.44929	0.01581																											0.61444	-2.8036
	27.0793	209				-0.4676	-0.44889	0.01577																											0.615	-2.8216
	27.0998	237				-0.4686	-0.4497	0.01561																											0.61556	-2.8406
	27.1202	221				-0.4696	-0.4497	0.01575																											0.61611	-2.8266
	27.1407	232				-0.4706	-0.44929	0.01576																											0.61667	-2.8106
	27.1612	240				-0.4716	-0.4497	0.01569																											0.61722	-2.8236
	27.1816	266				-0.4726	-0.4497	0.01569																											0.61778	-2.8296
	27.2021	233				-0.4736	-0.4497	0.01571																											0.61833	-2.8396
	27.2225	291				-0.4746	-0.45051	0.01566																											0.61889	-2.8126
	27.243	269				-0.4756	-0.45051	0.01561																											0.61944	-2.8046
	27.2635	263				-0.4766	-0.4501	0.01567																											0.62	-2.7656
	27.2839	265				-0.4776	-0.4501	0.01575																											0.62056	-2.7636
	27.3044	296				-0.4786	-0.4497	0.01568																											0.62111	-2.7566
	27.3249	266				-0.4796	-0.45091	0.01568																											0.62167	-2.7636
	27.3453	273				-0.4806	-0.45131	0.01573																											0.6225	-2.7706
	27.3658	269				-0.4816	-0.45091	0.01573																											0.62306	-2.7766
	27.3863	250				-0.4826	-0.45131	0.01555																											0.62361	-2.7746
	27.4067	249				-0.4836	-0.45172	0.01544																											0.62417	-2.7616
	27.4272	227				-0.4846	-0.45253	0.01566																											0.62472	-2.7636
	27.4476	195				-0.4856	-0.45131	0.01572																											0.62528	-2.7626
	27.4681	194				-0.4866	-0.45172	0.01571																											0.62583	-2.7626
	27.4886	195				-0.4876	-0.45212	0.01565																											0.62639	-2.7686
	27.509	166				-0.4886	-0.45293	0.01561																											0.62694	-2.7736
	27.5295	162				-0.4896	-0.45253	0.01563																											0.6275	-2.7836
	27.5499	158				-0.4906	-0.45253	0.01561																											0.62806	-2.7836
	27.5704	176				-0.4916	-0.45293	0.01563																											0.62861	-2.7866
	27.5909	169				-0.4926	-0.45333	0.01529																											0.62917	-2.7826
	27.6113	170				-0.4936	-0.45333	0.0147																											0.62972	-2.7846
	27.6318	169				-0.4946	-0.45414	0.01575																											0.63028	-2.7986
	27.6523	140				-0.4956	-0.45333	0.01572																											0.63083	-2.7846
	27.6727	165				-0.4966	-0.45333	0.01574																											0.63139	-2.7786
	27.6932	174				-0.4976	-0.45374	0.01561																											0.63194	-2.7806
	27.7137	142				-0.4986	-0.45414	0.01559																											0.6325	-2.7756
	27.7341	144				-0.4996	-0.45414	0.0156																											0.63306	-2.7876
	27.7546	159				-0.5006	-0.45495	0.01562																											0.63361	-2.7736
	27.775	154				-0.5016	-0.45535	0.01556																											0.63444	-2.7936
	27.7955	137				-0.5026	-0.45495	0.01548																											0.635	-2.7886
	27.816	146				-0.5036	-0.45455	0.01564																											0.63556	-2.7826
	27.8364	180				-0.5046	-0.45495	0.01554																											0.63611	-2.7866
	27.8569	119				-0.5056	-0.45495	0.01556																											0.63667	-2.7936
	27.8774	139				-0.5066	-0.45576	0.01557																											0.63722	-2.7966
	27.8978	154				-0.5076	-0.45576	0.01543																											0.63778	-2.8156
	27.9183	157				-0.5086	-0.45576	0.01542																											0.63833	-2.7926
	27.9387	156				-0.5096	-0.45616	0.01547																											0.63889	-2.7876
	27.9592	180				-0.5106	-0.45616	0.01552																											0.63944	-2.7966
	27.9797	154				-0.5116	-0.45616	0.01554																											0.64	-2.8056
	28.0001	149				-0.5126	-0.45616	0.01552																											0.64056	-2.7836
	28.0206	130				-0.5136	-0.45697	0.01546																											0.64111	-2.7886
	28.0411	158				-0.5146	-0.45697	0.01551																											0.64167	-2.7796
	28.0615	156				-0.5156	-0.45697	0.01546																											0.64222	-2.7786
	28.082	169				-0.5166	-0.45778	0.01539																											0.64278	-2.7856
	28.1025	157				-0.5176	-0.45818	0.01543																											0.64333	-2.7966
	28.1229	144				-0.5186	-0.45778	0.01551																											0.64389	-2.8006
	28.1434	148				-0.5196	-0.45778	0.01544																											0.64444	-2.8036
	28.1638	162				-0.5206	-0.45778	0.01549																											0.645	-2.8006
	28.1843	140				-0.5216	-0.45818	0.01543																											0.64556	-2.7936
	28.2048	141				-0.5226	-0.45859	0.0154																											0.64639	-2.7926
	28.2252	158				-0.5236	-0.45778	0.01546																											0.64694	-2.8146
	28.2457	128				-0.5246	-0.45859	0.01545																											0.6475	-2.8166
	28.2661	124				-0.5256	-0.45899	0.01548																											0.64806	-2.8066
	28.2866	152				-0.5266	-0.45778	0.0154																											0.64861	-2.8036
	28.3071	144				-0.5276	-0.45859	0.01544																											0.64917	-2.8096
	28.3275	167				-0.5286	-0.4598	0.0154																											0.64972	-2.8246
	28.348	147				-0.5296	-0.4598	0.01539																											0.65028	-2.8436
	28.3685	140				-0.5306	-0.45939	0.01539																											0.65083	-2.8506
	28.3889	150				-0.5316	-0.45899	0.01541																											0.65139	-2.8586
	28.4094	151				-0.5326	-0.45939	0.01538																											0.65194	-2.7766
	28.4298	145				-0.5336	-0.4602	0.0154																											0.6525	-2.7666
	28.4503	148				-0.5346	-0.4602	0.01543																											0.65306	-2.7816
	28.4708	158				-0.5356	-0.4602	0.01541																											0.65361	-2.7936
	28.4912	144				-0.5366	-0.46101	0.01538																											0.65417	-2.8096
	28.5117	163				-0.5376	-0.46101	0.01541																											0.65472	-2.7876
	28.5322	162				-0.5386	-0.46141	0.01536																											0.65528	-2.7836
	28.5526	162				-0.5396	-0.46141	0.01528																											0.65583	-2.7886
	28.5731	148				-0.5406	-0.46182	0.01529																											0.65639	-2.7996
	28.5936	149				-0.5416	-0.46222	0.0153																											0.65694	-2.7886
	28.614	144				-0.5426	-0.46263	0.01533																											0.6575	-2.7786
	28.6345	151				-0.5436	-0.46263	0.01524																											0.65833	-2.7886
	28.6549	154				-0.5446	-0.46263	0.0153																											0.65889	-2.7676
	28.6754	125				-0.5456	-0.46303	0.01521																											0.65944	-2.7736
	28.6959	160				-0.5466	-0.46263	0.01527																											0.66	-2.7786
	28.7163	142				-0.5476	-0.46182	0.01531																											0.66056	-2.7886
	28.7368	148				-0.5486	-0.46263	0.01529																											0.66111	-2.7936
	28.7572	151				-0.5496	-0.46343	0.01519																											0.66167	-2.7966
	28.7777	153				-0.5506	-0.46384	0.01512																											0.66222	-2.7986
	28.7982	157				-0.5516	-0.46384	0.0152																											0.66278	-2.7936
	28.8186	135				-0.5526	-0.46343	0.01515																											0.66333	-2.7966
	28.8391	151				-0.5536	-0.46384	0.01483																											0.66389	-2.7976
	28.8596	143				-0.5546	-0.46424	0.0154																											0.66444	-2.8066
	28.88	165				-0.5556	-0.46465	0.01525																											0.665	-2.8016
	28.9005	158				-0.5566	-0.46465	0.01522																											0.66556	-2.8036
	28.921	160				-0.5576	-0.46465	0.01495																											0.66611	-2.8046
	28.9414	145				-0.5586	-0.46505	0.01007																											0.66667	-2.8076
	28.9619	173				-0.5596	-0.46465	0.01571																											0.66722	-2.8196
	28.9823	160				-0.5606	-0.46505	0.01692																											0.66778	-2.8226
	29.0028	150				-0.5616	-0.46586	0.01392																											0.66833	-2.8286
	29.0233	152				-0.5626	-0.46586	0.01537																											0.66889	-2.8186
	29.0437	144				-0.5636	-0.46626	0.01408																											0.66944	-2.8226
	29.0642	162				-0.5646	-0.46667	0.01456																											0.67028	-2.7736
	29.0847	159				-0.5656	-0.46626	0.01581																											0.67083	-2.7656
	29.1051	163				-0.5666	-0.46667	0.01536																											0.67139	-2.7766
	29.1256	166				-0.5676	-0.46707	0.0152																											0.67194	-2.7706
	29.146	160				-0.5686	-0.46667	0.01526																											0.6725	-2.7796
	29.1665	160				-0.5696	-0.46667	0.01442																											0.67306	-2.7776
	29.187	168				-0.5706	-0.46747	0.01487																											0.67361	-2.7706
	29.2074	150				-0.5716	-0.46747	0.01329																											0.67417	-2.7686
	29.2279	152				-0.5726	-0.46747	0.0141																											0.67472	-2.7696
	29.2484	176				-0.5736	-0.46747	0.01439																											0.67528	-2.7726
	29.2688	154				-0.5746	-0.46788	0.01467																											0.67583	-2.7716
	29.2893	156				-0.5756	-0.46828	0.01465																											0.67639	-2.7756
	29.3098	141				-0.5766	-0.46828	0.01454																											0.67694	-2.7826
	29.3302	142				-0.5776	-0.46869	0.01349																											0.6775	-2.7916
	29.3507	166				-0.5786	-0.46909	0.01504																											0.67806	-2.8056
	29.3711	175				-0.5796	-0.46869	0.01345																											0.67861	-2.7926
	29.3916	186				-0.5806	-0.4703	0.01301																											0.67917	-2.7896
	29.4121	163				-0.5816	-0.46909	0.01251																											0.67972	-2.8006
	29.4325	168				-0.5826	-0.46949	0.01148																											0.68028	-2.8196
	29.453	185				-0.5836	-0.46949	0.00727																											0.68083	-2.8306
	29.4734	148				-0.5846	-0.4699	0.01589																											0.68167	-2.8256
	29.4939	172				-0.5856	-0.4703	0.02231																											0.68222	-2.8116
	29.5144	152				-0.5866	-0.4703	0.01744																											0.68278	-2.8016
	29.5348	130				-0.5876	-0.47071	0.01322																											0.68333	-2.8056
	29.5553	155				-0.5886	-0.47192	0.01448																											0.68389	-2.8166
	29.5758	157				-0.5896	-0.47152	0.0176																											0.68444	-2.8376
	29.5962	156				-0.5906	-0.47111	0.01306																											0.685	-2.8516
	29.6167	159				-0.5916	-0.47192	0.01119																											0.68556	-2.7996
	29.6371	155				-0.5926	-0.47152	0.01834																											0.68611	-2.7696
	29.6576	152				-0.5936	-0.47152	0.01527																											0.68667	-2.7586
	29.6781	165				-0.5946	-0.47273	0.01709																											0.68722	-2.7586
	29.6985	149				-0.5956	-0.47273	0.01603																											0.68778	-2.7606
	29.719	160				-0.5966	-0.47313	0.01567																											0.68833	-2.7436
	29.7395	147				-0.5976	-0.47273	0.01498																											0.68889	-2.7476
	29.7599	186				-0.5986	-0.47313	0.01473																											0.68944	-2.7746
	29.7804	167				-0.5996	-0.47354	0.01523																											0.69	-2.7676
	29.8009	154				-0.6006	-0.47354	0.01308																											0.69056	-2.7636
	29.8213	163				-0.6016	-0.47354	0.01549																											0.69111	-2.7626
	29.8418	163				-0.6026	-0.47354	0.0136																											0.69167	-2.7636
	29.8622	159				-0.6036	-0.47475	0.01077																											0.69222	-2.7706
	29.8827	172				-0.6046	-0.47475	0.01418																											0.69278	-2.7646
	29.9032	158				-0.6056	-0.47515	0.01795																											0.69361	-2.7686
	29.9236	173				-0.6066	-0.47515	0.01595																											0.69417	-2.7796
	29.9441	186				-0.6076	-0.47515	0.01337																											0.69472	-2.7946
	29.9645	153				-0.6086	-0.47515	0.01504																											0.69528	-2.7886
	29.985	187				-0.6096	-0.47596	0.01531																											0.69583	-2.7926
	30.0055	175				-0.6106	-0.47596	0.01503																											0.69639	-2.8016
	30.0259	185				-0.6116	-0.47596	0.01468																											0.69694	-2.8116
	30.0464	199				-0.6126	-0.47596	0.01421																											0.6975	-2.8096
	30.0669	172				-0.6136	-0.47677	0.01541																											0.69806	-2.8016
	30.0873	182				-0.6146	-0.47717	0.0146																											0.69861	-2.8066
	30.1078	166				-0.6156	-0.47677	0.01523																											0.69917	-2.8026
	30.1283	167				-0.6166	-0.47758	0.01495																											0.69972	-2.8106
	30.1487	202				-0.6176	-0.47717	0.0147																											0.70028	-2.8436
	30.1692	187				-0.6186	-0.47758	0.00915																											0.70083	-2.8336
	30.1896	199				-0.6196	-0.47798	0.01207																											0.70139	-2.8166
	30.2101	207				-0.6206	-0.47879	0.01389																											0.70194	-2.7746
	30.2306	187				-0.6216	-0.47919	0.01742																											0.7025	-2.7686
	30.251	191				-0.6226	-0.47879	0.0161																											0.70306	-2.7686
	30.2715	174				-0.6236	-0.47879	0.01529																											0.70361	-2.7746
	30.2919	233				-0.6246	-0.47879	0.01351																											0.70417	-2.7786
	30.3124	212				-0.6256	-0.47919	0.01116																											0.70472	-2.7666
	30.3329	225				-0.6266	-0.4796	0.0174																											0.70556	-2.7676
	30.3533	219				-0.6276	-0.4796	0.01602																											0.70611	-2.7576
	30.3738	190				-0.6286	-0.4804	0.01523																											0.70667	-2.7676
	30.3943	210				-0.6296	-0.4804	0.01499																											0.70722	-2.7786
	30.4147	234				-0.6306	-0.48121	0.01499																											0.70778	-2.7646
	30.4352	210				-0.6316	-0.48162	0.01504																											0.70833	-2.7716
	30.4556	206				-0.6326	-0.48121	0.01508																											0.70889	-2.7746
	30.4761	209				-0.6336	-0.48242	0.01494																											0.70944	-2.7816
	30.4966	186				-0.6346	-0.48202	0.0138																											0.71	-2.7866
	30.517	204				-0.6356	-0.48162	0.01503																											0.71056	-2.7876
	30.5375	174				-0.6366	-0.48242	0.01419																											0.71111	-2.7856
	30.558	165				-0.6376	-0.48242	0.014																											0.71167	-2.7746
	30.5784	158				-0.6386	-0.48283	0.01057																											0.71222	-2.7776
	30.5989	175				-0.6396	-0.48242	0.01239																											0.71278	-2.7896
	30.6194	155				-0.6406	-0.48283	0.0145																											0.71333	-2.8096
	30.6398	178				-0.6416	-0.48364	0.01266																											0.71389	-2.8106
	30.6603	151				-0.6426	-0.48364	0.01293																											0.71444	-2.8096
	30.6807	160				-0.6436	-0.48444	0.01389																											0.715	-2.8066
	30.7012	158				-0.6446	-0.48444	0.00972																											0.71556	-2.7946
	30.7217	148				-0.6456	-0.48485	0.01438																											0.71611	-2.7836
	30.7421	178				-0.6466	-0.48444	0.0114																											0.71667	-2.8166
	30.7626	175				-0.6476	-0.48525	0.01169																											0.7175	-2.8206
	30.7831	165				-0.6486	-0.48525	0.00296																											0.71806	-2.8376
	30.8035	159				-0.6496	-0.48566	0.00405																											0.71861	-2.7826
	30.824	167				-0.6506	-0.48606	0.0053																											0.71917	-2.7646
	30.8444	159				-0.6516	-0.48646	0.00526																											0.71972	-2.7686
	30.8649	176				-0.6526	-0.48687	0.00611																											0.72028	-2.7596
	30.8854	173				-0.6536	-0.48727	0.00561																											0.72083	-2.7526
	30.9058	177				-0.6546	-0.48808	0.00484																											0.72139	-2.7556
	30.9263	174				-0.6556	-0.48768	0.00556																											0.72194	-2.7596
	30.9468	159				-0.6566	-0.48808	0.00638																											0.7225	-2.7666
	30.9672	171				-0.6576	-0.48808	0.00537																											0.72306	-2.7836
	30.9877	171				-0.6586	-0.48929	0.02418																											0.72361	-2.7766
	31.0082	165				-0.6596	-0.48848	0.01494																											0.72417	-2.7876
	31.0286	175				-0.6606	-0.48889	0.03397																											0.72472	-2.7686
	31.0491	183				-0.6616	-0.48929	0.01327																											0.72528	-2.7726
	31.0695	206				-0.6626	-0.4897	0.01169																											0.72583	-2.7966
	31.09	181				-0.6636	-0.4901	0.01115																											0.72639	-2.7816
	31.1105	159				-0.6646	-0.49051	0.00982																											0.72694	-2.7976
	31.1309	185				-0.6656	-0.49091	0.01022																											0.7275	-2.8146
	31.1514	197				-0.6666	-0.49091	0.00894																											0.72806	-2.8116
	31.1718	190				-0.6676	-0.49131	0.01029																											0.72861	-2.8206
	31.1923	221				-0.6686	-0.49131	0.01006																											0.72944	-2.8226
	31.2128	188				-0.6696	-0.49131	0.00578																											0.73	-2.8076
	31.2332	171				-0.6706	-0.49212	0.01551																											0.73056	-2.8026
	31.2537	175				-0.6716	-0.49253	0.02273																											0.73111	-2.7876
	31.2742	208				-0.6726	-0.49293	0.0159																											0.73167	-2.7726
	31.2946	195				-0.6736	-0.49333	0.01429																											0.73222	-2.7656
	31.3151	218				-0.6746	-0.49293	0.01429																											0.73278	-2.7666
	31.3356	180				-0.6756	-0.49333	0.01004																											0.73333	-2.7766
	31.356	179				-0.6766	-0.49455	0.02634																											0.73389	-2.7896
	31.3765	197				-0.6776	-0.49374	0.02577																											0.73444	-2.7826
	31.3969	172				-0.6786	-0.49414	0.01044																											0.735	-2.7916
	31.4174	200				-0.6796	-0.49455	0.01608																											0.73556	-2.7946
	31.4379	172				-0.6806	-0.49495	0.01814																											0.73611	-2.7966
	31.4583	178				-0.6816	-0.49576	0.02477																											0.73667	-2.7576
	31.4788	161				-0.6826	-0.49697	0.02047																											0.73722	-2.7546
	31.4992	181				-0.6836	-0.49697	0.019																											0.73778	-2.7726
	31.5197	175				-0.6846	-0.49657	0.01226																											0.73833	-2.7686
	31.5402	193				-0.6856	-0.49697	0.02137																											0.73889	-2.7626
	31.5606	168				-0.6866	-0.49697	0.01568																											0.73944	-2.7546
	31.5811	163				-0.6876	-0.49778	0.01871																											0.74	-2.7596
	31.6016	152				-0.6886	-0.49778	0.01517																											0.74056	-2.7716
	31.622	167				-0.6896	-0.49859	0.02093																											0.74139	-2.7696
	31.6425	162				-0.6906	-0.49899	0.00817																											0.74194	-2.7766
	31.6629	168				-0.6916	-0.49899	0.00601																											0.7425	-2.7736
	31.6834	149				-0.6926	-0.49939	0.00708																											0.74306	-2.7666
	31.7039	170				-0.6936	-0.4998	0.01825																											0.74361	-2.7736
	31.7243	162				-0.6946	-0.5002	0.00889																											0.74417	-2.7826
	31.7448	182				-0.6956	-0.50101	0.00531																											0.74472	-2.7836
	31.7653	144				-0.6966	-0.50222	0.01185																											0.74528	-2.7846
	31.7857	158				-0.6976	-0.50182	0.00833																											0.74583	-2.7866
	31.8062	159				-0.6986	-0.50263	0.02783																											0.74639	-2.7806
	31.8267	164				-0.6996	-0.50182	0.0114																											0.74694	-2.7876
	31.8471	181				-0.7006	-0.50303	0.00658																											0.7475	-2.7646
	31.8676	158				-0.7016	-0.50343	0.01159																											0.74806	-2.7526
	31.888	160				-0.7026	-0.50384	0.00869																											0.74861	-2.7546
	31.9085	163				-0.7036	-0.50465	0.0234																											0.74917	-2.7526
	31.929	181				-0.7046	-0.50465	0.00649																											0.74972	-2.7636
	31.9494	160				-0.7056	-0.50465	0.01153																											0.75028	-2.7846
	31.9699	177				-0.7066	-0.50545	0.01735																											0.75083	-2.7716
	31.9903	175				-0.7076	-0.50586	0.01549																											0.75139	-2.7656
	32.0108	182				-0.7086	-0.50586	0.01727																											0.75194	-2.7716
	32.0313	170				-0.7096	-0.50667	0.01155																											0.75278	-2.7576
	32.0517	186				-0.7106	-0.50667	0.0137																											0.75333	-2.7556
	32.0722	199				-0.7116	-0.50707	0.01303																											0.75389	-2.7726
	32.0927	177				-0.7126	-0.50909	0.01714																											0.75444	-2.7636
	32.1131	183				-0.7136	-0.50828	0.01942																											0.755	-2.7556
	32.1336	172				-0.7146	-0.50869	0.01924																											0.75556	-2.7626
	32.1541	194				-0.7156	-0.50949	0.01069																											0.75611	-2.7696
	32.1745	175				-0.7166	-0.51071	0.01509																											0.75667	-2.7816
	32.195	162				-0.7176	-0.51111	0.01757																											0.75722	-2.7756
	32.2154	170				-0.7186	-0.51071	0.01085																											0.75778	-2.7616
	32.2359	184				-0.7196	-0.51111	0.00971																											0.75833	-2.7696
	32.2564	187				-0.7206	-0.51152	0.02313																											0.75889	-2.7746
	32.2768	186				-0.7216	-0.51273	0.01963																											0.75944	-2.7746
	32.2973	174				-0.7226	-0.51313	0.0179																											0.76	-2.7766
	32.3178	184				-0.7236	-0.51354	0.01722																											0.76056	-2.7526
	32.3382	165				-0.7246	-0.51313	0.0158																											0.76111	-2.7556
	32.3587	170				-0.7256	-0.51475	0.01759																											0.76167	-2.7426
	32.3792	171				-0.7266	-0.51556	0.01724																											0.76222	-2.7546
	32.3996	184				-0.7276	-0.51596	0.01558																											0.76278	-2.7586
	32.4201	141				-0.7286	-0.51636	0.00704																											0.76333	-2.7596
	32.4405	164				-0.7296	-0.51758	0.0041																											0.76389	-2.7706
	32.461	155				-0.7306	-0.51919	0.01802																											0.76472	-2.7676
	32.4815	174				-0.7316	-0.51879	0.0242																											0.76528	-2.7686
	32.5019	168				-0.7326	-0.51919	0.01281																											0.76583	-2.7706
	32.5224	143				-0.7336	-0.52	0.00459																											0.76639	-2.7706
	32.5429	153				-0.7346	-0.52162	0.01431																											0.76694	-2.7736
	32.5633	154				-0.7356	-0.52162	0.02163																											0.7675	-2.7796
	32.5838	137				-0.7366	-0.52242	0.01629																											0.76806	-2.8036
	32.6042	169				-0.7376	-0.52364	0.0067																											0.76861	-2.7936
	32.6247	171				-0.7386	-0.52444	0.00427																											0.76917	-2.7876
	32.6452	164				-0.7396	-0.52566	0.01206																											0.76972	-2.7946
	32.6656	147				-0.7406	-0.52727	0.01659																											0.77028	-2.7806
	32.6861	158				-0.7416	-0.52808	0.00521																											0.77083	-2.7846
	32.7066	161				-0.7426	-0.52929	0.00543																											0.77139	-2.7926
	32.727	150				-0.7436	-0.53051	0.00505																											0.77194	-2.7826
	32.7475	163				-0.7446	-0.53212	0.00534																											0.7725	-2.7976
	32.7679	165				-0.7456	-0.53253	0.00551																											0.77306	-2.7956
	32.7884	177				-0.7466	-0.53414	0.01267																											0.77361	-2.7606
	32.8089	175				-0.7476	-0.53455	0.0078																											0.77417	-2.7616
	32.8293	165				-0.7486	-0.53737	0.01381																											0.77472	-2.7626
	32.8498	197				-0.7496	-0.53818	0.01218																											0.77528	-2.7646
	32.8702	148				-0.7506	-0.53818	0.02683																											0.77583	-2.7836
	32.8907	196				-0.7516	-0.53939	0.00782																											0.77667	-2.8066
	32.9112	176				-0.7526	-0.54141	0.00468																											0.77722	-2.7956
	32.9316	167				-0.7536	-0.54303	0.01392																											0.77778	-2.7836
	32.9521	159				-0.7546	-0.54424	0.00937																											0.77833	-2.7746
	32.9726	193				-0.7556	-0.54626	0.01553																											0.77889	-2.7766
	32.993	178				-0.7566	-0.54707	0.01063																											0.77944	-2.7826
	33.0135	163				-0.7576	-0.54949	0.00904																											0.78	-2.8016
	33.0339	189				-0.7586	-0.5499	0.01887																											0.78056	-2.7966
	33.0544	167				-0.7596	-0.55111	0.00487																											0.78111	-2.8116
	33.0749	176				-0.7606	-0.55232	0.00616																											0.78167	-2.7916
	33.0953	189				-0.7616	-0.55394	0.01064																											0.78222	-2.7816
	33.1158	168				-0.7626	-0.55515	0.00459																											0.78278	-2.7866
	33.1363	165				-0.7636	-0.55636	0.0037																											0.78333	-2.7676
	33.1567	206				-0.7646	-0.55758	0.00421																											0.78389	-2.7776
	33.1772	184				-0.7656	-0.55919	0.00492																											0.78444	-2.7906
	33.1977	197				-0.7666	-0.56121	0.00515																											0.785	-2.7706
	33.2181	148				-0.7676	-0.56242	0.00458																											0.78556	-2.7726
	33.2386	156				-0.7686	-0.56404	0.00417																											0.78611	-2.7706
	33.259	163				-0.7696	-0.56606	0.0043																											0.78667	-2.7746
	33.2795	164				-0.7706	-0.56727	0.00454																											0.78722	-2.7546
	33.3	169				-0.7716	-0.56848	0.00468																											0.78778	-2.7576
	33.3204	170				-0.7726	-0.5697	0.00471																											0.78861	-2.7416
	33.3409	164				-0.7736	-0.57172	0.00476																											0.78917	-2.7396
	33.3614	154				-0.7746	-0.57374	0.00481																											0.78972	-2.7396
	33.3818	138				-0.7756	-0.57455	0.00483																											0.79028	-2.7436
	33.4023	143				-0.7766	-0.57576	0.00472																											0.79083	-2.7546
	33.4227	154				-0.7776	-0.57697	0.00466																											0.79139	-2.7676
	33.4432	138				-0.7786	-0.57899	0.00455																											0.79194	-2.7596
	33.4637	153				-0.7796	-0.5802	0.0047																											0.7925	-2.7626
	33.4841	132				-0.7806	-0.58182	0.00503																											0.79306	-2.7716
	33.5046	156				-0.7816	-0.58465	0.02553																											0.79361	-2.7636
	33.5251	144				-0.7826	-0.58465	0.01839																											0.79417	-2.7536
	33.5455	133				-0.7836	-0.58667	0.01005																											0.79472	-2.7576
	33.566	176				-0.7846	-0.58788	0.01039																											0.79528	-2.7506
	33.5864	143				-0.7856	-0.58949	0.00402																											0.79583	-2.7466
	33.6069	136				-0.7866	-0.59152	0.00795																											0.79639	-2.7506
	33.6274	153				-0.7876	-0.59313	0.01034																											0.79694	-2.7546
	33.6478	151				-0.7886	-0.59394	0.0065																											0.7975	-2.7686
	33.6683	131				-0.7896	-0.59596	0.00378																											0.79806	-2.7836
	33.6887	153				-0.7906	-0.59758	0.00439																											0.79861	-2.7696
	33.7092	163				-0.7916	-0.5996	0.00517																											0.79917	-2.7716
	33.7297	157				-0.7926	-0.60121	0.00428																											0.79972	-2.7836
	33.7501	165				-0.7936	-0.60323	0.02863																											0.80056	-2.7786
	33.7706	132				-0.7946	-0.60323	0.02568																											0.80111	-2.7796
	33.7911	153				-0.7956	-0.60485	0.01641																											0.80167	-2.7776
	33.8115	148				-0.7966	-0.60606	0.005																											0.80222	-2.7826
	33.832	144				-0.7976	-0.60889	0.00974																											0.80278	-2.7726
	33.8525	153				-0.7986	-0.61172	0.00339																											0.80333	-2.7656
	33.8729	135				-0.7996	-0.61212	0.00378																											0.80389	-2.7706
	33.8934	160				-0.8006	-0.61333	0.00397																											0.80444	-2.7826
	33.9138	165				-0.8016	-0.61495	0.01378																											0.805	-2.7896
	33.9343	146				-0.8026	-0.61616	0.00779																											0.80556	-2.7946
	33.9548	131				-0.8036	-0.61899	0.0239																											0.80611	-2.7976
	33.9752	141				-0.8046	-0.61939	0.01429																											0.80667	-2.7836
	33.9957	159				-0.8056	-0.62182	0.00344																											0.80722	-2.7836
	34.0162	170				-0.8066	-0.62343	0.00325																											0.80778	-2.7836
	34.0366	165				-0.8076	-0.62505	0.00409																											0.80833	-2.7806
	34.0571	157				-0.8086	-0.62667	0.00476																											0.80889	-2.7766
	34.0775	137				-0.8096	-0.62869	0.00447																											0.80944	-2.7906
	34.098	151				-0.8106	-0.63111	0.01357																											0.81	-2.7726
	34.1185	153				-0.8116	-0.63152	0.00547																											0.81056	-2.7646
	34.1389	148				-0.8126	-0.63354	0.00366																											0.81111	-2.7646
	34.1594	129				-0.8136	-0.63636	0.00404																											0.81167	-2.7686
	34.1799	133				-0.8146	-0.63798	0.00403																											0.8125	-2.7836
	34.2003	135				-0.8156	-0.6396	0.0042																											0.81306	-2.7786
	34.2208	135				-0.8166	-0.64162	0.00422																											0.81361	-2.7916
	34.2413	143				-0.8176	-0.64323	0.00447																											0.81417	-2.7736
	34.2617	138				-0.8186	-0.64485	0.00455																											0.81472	-2.7666
	34.2822	136				-0.8196	-0.64768	0.00437																											0.81528	-2.7626
	34.3026	139				-0.8206	-0.6497	0.00448																											0.81583	-2.7656
	34.3231	168				-0.8216	-0.65212	0.00455																											0.81639	-2.7766
	34.3436	145				-0.8226	-0.65414	0.00456																											0.81694	-2.7846
	34.364	130				-0.8236	-0.65657	0.00464																											0.8175	-2.7966
	34.3845	152				-0.8246	-0.65818	0.00437																											0.81806	-2.7686
	34.4049	151				-0.8256	-0.6602	0.00417																											0.81861	-2.7686
	34.4254	150				-0.8266	-0.66303	0.00433																											0.81917	-2.7656
	34.4459	147				-0.8276	-0.66545	0.00453																											0.81972	-2.7676
	34.4663	123				-0.8286	-0.66747	0.00454																											0.82028	-2.7656
	34.4868	122				-0.8296	-0.6699	0.0044																											0.82083	-2.7786
	34.5073	133				-0.8306	-0.67232	0.00442																											0.82139	-2.7946
	34.5277	131				-0.8316	-0.67475	0.00441																											0.82194	-2.7886
	34.5482	131				-0.8326	-0.67717	0.00449																											0.8225	-2.7876
	34.5686	158				-0.8336	-0.68	0.00438																											0.82306	-2.7756
	34.5891	157				-0.8346	-0.68242	0.00445																											0.82389	-2.7816
	34.6096	153				-0.8356	-0.68444	0.00445																											0.82444	-2.7776
	34.63	196				-0.8366	-0.68768	0.00426																											0.825	-2.7756
	34.6505	177				-0.8376	-0.69091	0.00429																											0.82556	-2.7816
	34.671	136				-0.8386	-0.69414	0.00428																											0.82611	-2.7896
	34.6914	161				-0.8396	-0.69616	0.00425																											0.82667	-2.7936
	34.7119	154				-0.8406	-0.69859	0.00447																											0.82722	-2.7936
	34.7323	151				-0.8416	-0.70182	0.00419																											0.82778	-2.7816
	34.7528	165				-0.8426	-0.70465	0.00423																											0.82833	-2.7796
	34.7733	149				-0.8436	-0.70747	0.00417																											0.82889	-2.7846
	34.7937	155				-0.8446	-0.7099	0.00421																											0.82944	-2.7986
	34.8142	147				-0.8456	-0.71394	0.00416																											0.83	-2.8086
	34.8347	144				-0.8466	-0.71636	0.00427																											0.83056	-2.8016
	34.8551	168				-0.8476	-0.71919	0.00424																											0.83111	-2.7946
	34.8756	162				-0.8486	-0.72121	0.00417																											0.83167	-2.7886
	34.8961	174				-0.8496	-0.72525	0.00432																											0.83222	-2.7496
	34.9165	143				-0.8506	-0.72808	0.00427																											0.83278	-2.7556
	34.937	172				-0.8516	-0.73131	0.00396																											0.83333	-2.7486
	34.9574	177				-0.8526	-0.73374	0.00402																											0.83389	-2.7606
	34.9779	150				-0.8536	-0.73616	0.00422																											0.83444	-2.7636
	34.9984	148				-0.8546	-0.7398	0.00419																											0.835	-2.7616
	35.0188	161				-0.8556	-0.74263	0.00408																											0.83583	-2.7626
	35.0393	154				-0.8566	-0.74545	0.00415																											0.83639	-2.7676
	35.0598	143				-0.8576	-0.74949	0.0041																											0.83694	-2.7696
	35.0802	152				-0.8586	-0.75152	0.00397																											0.8375	-2.7746
	35.1007	125				-0.8596	-0.75394	0.00392																											0.83806	-2.7696
	35.1211	151				-0.8606	-0.75838	0.00404																											0.83861	-2.7686
	35.1416	159				-0.8616	-0.7604	0.00408																											0.83917	-2.7586
	35.1621	158				-0.8626	-0.76404	0.00413																											0.83972	-2.7416
	35.1825	153				-0.8636	-0.76687	0.00411																											0.84028	-2.7476
	35.203	148				-0.8646	-0.7701	0.004																											0.84083	-2.7566
	35.2235	165				-0.8656	-0.77374	0.00387																											0.84139	-2.7426
	35.2439	139				-0.8666	-0.77576	0.00366																											0.84194	-2.7436
	35.2644	149				-0.8676	-0.77899	0.00359																											0.8425	-2.7476
	35.2848	160				-0.8686	-0.78222	0.00376																											0.84306	-2.7486
	35.3053	162				-0.8696	-0.78545	0.00371																											0.84361	-2.7556
	35.3258	151				-0.8706	-0.78909	0.00377																											0.84417	-2.7636
	35.3462	144				-0.8716	-0.79111	0.00368																											0.84472	-2.7616
	35.3667	142				-0.8726	-0.79434	0.00377																											0.84528	-2.7576
	35.3872	143				-0.8736	-0.79636	0.00375																											0.84583	-2.7576
	35.4076	147				-0.8746	-0.7996	0.00373																											0.84639	-2.7666
	35.4281	177				-0.8756	-0.80323	0.00367																											0.84694	-2.7746
	35.4485	144				-0.8766	-0.80646	0.00365																											0.84778	-2.7936
	35.469	154				-0.8776	-0.80929	0.0037																											0.84833	-2.7886
	35.4895	157				-0.8786	-0.81253	0.00368																											0.84889	-2.7806
	35.5099	163				-0.8796	-0.81535	0.00348																											0.84944	-2.7736
	35.5304	155				-0.8806	-0.81818	0.00357																											0.85	-2.7816
	35.5509	179				-0.8816	-0.82061	0.00365																											0.85056	-2.7796
	35.5713	201				-0.8826	-0.82384	0.00366																											0.85111	-2.7816
	35.5918	148				-0.8836	-0.82747	0.00357																											0.85167	-2.7926
	35.6123	163				-0.8846	-0.83192	0.00332																											0.85222	-2.7976
	35.6327	175				-0.8856	-0.83475	0.00337																											0.85278	-2.7866
	35.6532	149				-0.8866	-0.83596	0.00343																											0.85333	-2.7976
	35.6736	157				-0.8876	-0.83879	0.00336																											0.85389	-2.7906
	35.6941	159																																	0.85444	-2.7996
	35.7146	162																																	0.855	-2.7976
	35.735	166																																	0.85556	-2.8076
	35.7555	156																																	0.85611	-2.8106
	35.776	184																																	0.85667	-2.7576
	35.7964	148																																	0.85722	-2.7596
	35.8169	174																																	0.85778	-2.7536
	35.8373	143																																	0.85833	-2.7616
	35.8578	155																																	0.85889	-2.7596
	35.8783	157																																	0.85972	-2.7696
	35.8987	159																																	0.86028	-2.7866
	35.9192	164																																	0.86083	-2.7636
	35.9397	159																																	0.86139	-2.7626
	35.9601	162																																	0.86194	-2.7536
	35.9806	146																																	0.8625	-2.7486
	36.001	136																																	0.86306	-2.7456
	36.0215	149																																	0.86361	-2.7546
	36.042	136																																	0.86417	-2.7716
	36.0624	140																																	0.86472	-2.7646
	36.0829	139																																	0.86528	-2.7616
	36.1033	120																																	0.86583	-2.7536
	36.1238	148																																	0.86639	-2.7586
	36.1443	142																																	0.86694	-2.7676
	36.1647	143																																	0.8675	-2.7746
	36.1852	130																																	0.86806	-2.7736
	36.2057	133																																	0.86861	-2.7656
	36.2261	143																																	0.86917	-2.7616
	36.2466	127																																	0.86972	-2.7586
	36.267	130																																	0.87028	-2.7786
	36.2875	151																																	0.87083	-2.7756
	36.308	129																																	0.87167	-2.7686
	36.3284	145																																	0.87222	-2.7696
	36.3489	125																																	0.87278	-2.7756
	36.3694	121																																	0.87333	-2.7826
	36.3898	117																																	0.87389	-2.7826
	36.4103	129																																	0.87444	-2.7816
	36.4308	144																																	0.875	-2.7886
	36.4512	123																																	0.87556	-2.7806
	36.4717	129																																	0.87611	-2.7896
	36.4921	151																																	0.87667	-2.8006
	36.5126	147																																	0.87722	-2.8146
	36.5331	138																																	0.87778	-2.8296
	36.5535	135																																	0.87833	-2.7956
	36.574	126																																	0.87889	-2.8046
	36.5945	139																																	0.87944	-2.7906
	36.6149	132																																	0.88	-2.7926
	36.6354	121																																	0.88056	-2.8016
	36.6558	124																																	0.88111	-2.7576
	36.6763	140																																	0.88167	-2.7576
	36.6968	134																																	0.88222	-2.7576
	36.7172	121																																	0.88278	-2.7566
	36.7377	152																																	0.88361	-2.7446
	36.7582	112																																	0.88417	-2.7516
	36.7786	119																																	0.88472	-2.7656
	36.7991	126																																	0.88528	-2.7656
	36.8195	110																																	0.88583	-2.7776
	36.84	150																																	0.88639	-2.7686
	36.8605	154																																	0.88694	-2.7606
	36.8809	118																																	0.8875	-2.7476
	36.9014	136																																	0.88806	-2.7546
	36.9219	151																																	0.88861	-2.7616
	36.9423	119																																	0.88917	-2.7696
	36.9628	126																																	0.88972	-2.7656
	36.9832	125																																	0.89028	-2.7646
	37.0037	135																																	0.89083	-2.7646
	37.0242	128																																	0.89139	-2.7606
	37.0446	131																																	0.89194	-2.7676
	37.0651	112																																	0.8925	-2.7736
	37.0856	149																																	0.89306	-2.7716
	37.106	126																																	0.89361	-2.7826
	37.1265	131																																	0.89417	-2.7756
	37.1469	145																																	0.895	-2.7796
	37.1674	137																																	0.89556	-2.8046
	37.1879	140																																	0.89611	-2.7816
	37.2083	136																																	0.89667	-2.8076
	37.2288	111																																	0.89722	-2.8166
	37.2493	146																																	0.89778	-2.7996
	37.2697	126																																	0.89833	-2.7736
	37.2902	140																																	0.89889	-2.7756
	37.3107	158																																	0.89944	-2.7666
	37.3311	154																																	0.9	-2.7676
	37.3516	130																																	0.90056	-2.7646
	37.372	138																																	0.90111	-2.7716
	37.3925	144																																	0.90167	-2.7866
	37.413	163																																	0.90222	-2.7946
	37.4334	141																																	0.90278	-2.7856
	37.4539	146																																	0.90333	-2.7976
	37.4744	135																																	0.90389	-2.7516
	37.4948	139																																	0.90444	-2.7496
	37.5153	150																																	0.905	-2.7556
	37.5357	145																																	0.90556	-2.7516
	37.5562	133																																	0.90611	-2.7626
	37.5767	125																																	0.90694	-2.7716
	37.5971	137																																	0.9075	-2.7576
	37.6176	137																																	0.90806	-2.7626
	37.638	117																																	0.90861	-2.7546
	37.6585	132																																	0.90917	-2.7476
	37.679	120																																	0.90972	-2.7506
	37.6994	126																																	0.91028	-2.7666
	37.7199	124																																	0.91083	-2.7746
	37.7404	123																																	0.91139	-2.7706
	37.7608	110																																	0.91194	-2.7636
	37.7813	140																																	0.9125	-2.7656
	37.8017	104																																	0.91306	-2.7746
	37.8222	120																																	0.91361	-2.7886
	37.8427	130																																	0.91417	-2.7776
	37.8631	106																																	0.91472	-2.7736
	37.8836	123																																	0.91528	-2.7696
	37.9041	133																																	0.91583	-2.7666
	37.9245	119																																	0.91639	-2.7716
	37.945	108																																	0.91694	-2.7856
	37.9654	126																																	0.9175	-2.7766
	37.9859	108																																	0.91806	-2.7816
	38.0064	129																																	0.91889	-2.7686
	38.0268	122																																	0.91944	-2.7686
	38.0473	126																																	0.92	-2.7716
	38.0678	101																																	0.92056	-2.7646
	38.0882	123																																	0.92111	-2.7736
	38.1087	135																																	0.92167	-2.7826
	38.1292	114																																	0.92222	-2.7846
	38.1496	125																																	0.92278	-2.7786
	38.1701	130																																	0.92333	-2.7746
	38.1905	121																																	0.92389	-2.7856
	38.211	119																																	0.92444	-2.7986
	38.2315	134																																	0.925	-2.8096
	38.2519	133																																	0.92556	-2.8136
	38.2724	126																																	0.92611	-2.7576
	38.2929	118																																	0.92667	-2.7546
	38.3133	106																																	0.92722	-2.7536
	38.3338	116																																	0.92778	-2.7536
	38.3542	111																																	0.92833	-2.7576
	38.3747	148																																	0.92889	-2.7686
	38.3952	108																																	0.92944	-2.7646
	38.4156	119																																	0.93	-2.7656
	38.4361	117																																	0.93083	-2.7666
	38.4566	111																																	0.93139	-2.7636
	38.477	110																																	0.93194	-2.7516
	38.4975	108																																	0.9325	-2.7416
	38.5179	127																																	0.93306	-2.7626
	38.5384	112																																	0.93361	-2.7516
	38.5589	107																																	0.93417	-2.7496
	38.5793	119																																	0.93472	-2.7466
	38.5998	104																																	0.93528	-2.7466
	38.6203	124																																	0.93583	-2.7566
	38.6407	109																																	0.93639	-2.7646
	38.6612	87																																	0.93694	-2.7626
	38.6816	100																																	0.9375	-2.7686
	38.7021	115																																	0.93806	-2.7556
	38.7226	122																																	0.93861	-2.7536
	38.743	96																																	0.93917	-2.7576
	38.7635	102																																	0.93972	-2.7726
	38.784	96																																	0.94028	-2.7826
	38.8044	85																																	0.94083	-2.7796
	38.8249	94																																	0.94139	-2.7726
	38.8454	108																																	0.94194	-2.7686
	38.8658	118																																	0.94278	-2.7716
	38.8863	102																																	0.94333	-2.7686
	38.9067	111																																	0.94389	-2.7756
	38.9272	95																																	0.94444	-2.7826
	38.9477	107																																	0.945	-2.7946
	38.9681	93																																	0.94556	-2.7826
	38.9886	111																																	0.94611	-2.7806
	39.0091	110																																	0.94667	-2.7926
	39.0295	101																																	0.94722	-2.7976
	39.05	96																																	0.94778	-2.7536
	39.0704	102																																	0.94833	-2.7616
	39.0909	108																																	0.94889	-2.7446
	39.1114	97																																	0.94944	-2.7506
	39.1318	99																																	0.95	-2.7436
	39.1523	104																																	0.95056	-2.7376
	39.1728	118																																	0.95111	-2.7346
	39.1932	115																																	0.95167	-2.7406
	39.2137	114																																	0.95222	-2.7426
	39.2341	112																																	0.95278	-2.7466
	39.2546	108																																	0.95333	-2.7486
	39.2751	105																																	0.95389	-2.7466
	39.2955	102																																	0.95472	-2.7446
	39.316	97																																	0.95528	-2.7396
	39.3364	103																																	0.95583	-2.7466
	39.3569	101																																	0.95639	-2.7546
	39.3774	123																																	0.95694	-2.7566
	39.3978	113																																	0.9575	-2.7726
	39.4183	98																																	0.95806	-2.7696
	39.4388	104																																	0.95861	-2.7596
	39.4592	104																																	0.95917	-2.7576
	39.4797	110																																	0.95972	-2.7616
	39.5001	110																																	0.96028	-2.7636
	39.5206	110																																	0.96083	-2.7786
	39.5411	133																																	0.96139	-2.7946
	39.5615	112																																	0.96194	-2.7936
	39.582	93																																	0.9625	-2.7836
	39.6025	110																																	0.96306	-2.7756
	39.6229	129																																	0.96361	-2.7976
	39.6434	104																																	0.96417	-2.7776
	39.6639	125																																	0.96472	-2.7806
	39.6843	113																																	0.96528	-2.7846
	39.7048	105																																	0.96611	-2.7736
	39.7252	112																																	0.96667	-2.7806
	39.7457	138																																	0.96722	-2.7996
	39.7662	115																																	0.96778	-2.7916
	39.7866	110																																	0.96833	-2.7896
	39.8071	108																																	0.96889	-2.7906
	39.8276	113																																	0.96944	-2.7646
	39.848	124																																	0.97	-2.7526
	39.8685	112																																	0.97056	-2.7566
	39.8889	105																																	0.97111	-2.7626
	39.9094	96																																	0.97167	-2.7716
	39.9299	117																																	0.97222	-2.7636
	39.9503	105																																	0.97278	-2.7676
	39.9708	95																																	0.97333	-2.7686
	39.9913	84																																	0.97389	-2.7596
	40.0117	98																																	0.97444	-2.7586
	40.0322	120																																	0.975	-2.7646
	40.0526	102																																	0.97556	-2.7816
	40.0731	105																																	0.97611	-2.7786
	40.0936	94																																	0.97667	-2.7776
	40.114	106																																	0.97722	-2.7636
	40.1345	111																																	0.97806	-2.7506
	40.155	111																																	0.97861	-2.7516
	40.1754	101																																	0.97917	-2.7546
	40.1959	113																																	0.97972	-2.7586
	40.2163	79																																	0.98028	-2.7626
	40.2368	93																																	0.98083	-2.7636
	40.2573	120																																	0.98139	-2.7606
	40.2777	105																																	0.98194	-2.7586
	40.2982	100																																	0.9825	-2.7586
	40.3187	100																																	0.98306	-2.7586
	40.3391	108																																	0.98361	-2.7826
	40.3596	120																																	0.98417	-2.7726
	40.38	100																																	0.98472	-2.7736
	40.4005	120																																	0.98528	-2.7766
	40.421	92																																	0.98583	-2.7786
	40.4414	110																																	0.98639	-2.7696
	40.4619	106																																	0.98694	-2.7756
	40.4824	97																																	0.9875	-2.7816
	40.5028	101																																	0.98806	-2.7846
	40.5233	119																																	0.98861	-2.7906
	40.5438	98																																	0.98917	-2.7976
	40.5642	96																																	0.99	-2.8016
	40.5847	98																																	0.99056	-2.8046
	40.6051	92																																	0.99111	-2.8066
	40.6256	79																																	0.99167	-2.7466
	40.6461	101																																	0.99222	-2.7456
	40.6665	109																																	0.99278	-2.7596
	40.687	106																																	0.99333	-2.7516
	40.7075	102																																	0.99389	-2.7426
	40.7279	106																																	0.99444	-2.7406
	40.7484	108																																	0.995	-2.7416
	40.7688	100																																	0.99556	-2.7516
	40.7893	86																																	0.99611	-2.7656
	40.8098	91																																	0.99667	-2.7566
	40.8302	111																																	0.99722	-2.7476
	40.8507	90																																	0.99778	-2.7466
	40.8712	105																																	0.99833	-2.7476
	40.8916	106																																	0.99889	-2.7476
	40.9121	99																																	0.99944	-2.7666
	40.9325	95																																	1	-2.7686
	40.953	95																																	1.00056	-2.7636
	40.9735	89																																	1.00111	-2.7626
	40.9939	107																																	1.00194	-2.7576
	41.0144	100																																	1.0025	-2.7606
	41.0348	108																																	1.00306	-2.7696
	41.0553	115																																	1.00361	-2.7736
	41.0758	100																																	1.00417	-2.7816
	41.0962	100																																	1.00472	-2.7936
	41.1167	101																																	1.00528	-2.7746
	41.1372	119																																	1.00583	-2.7756
	41.1576	107																																	1.00639	-2.7726
	41.1781	92																																	1.00694	-2.7716
	41.1985	80																																	1.0075	-2.7726
	41.219	93																																	1.00806	-2.7736
	41.2395	109																																	1.00861	-2.7836
	41.2599	111																																	1.00917	-2.7896
	41.2804	86																																	1.00972	-2.7906
	41.3009	111																																	1.01028	-2.7746
	41.3213	103																																	1.01083	-2.7506
	41.3418	97																																	1.01139	-2.7686
	41.3623	92																																	1.01194	-2.7776
	41.3827	87																																	1.0125	-2.7746
	41.4032	75																																	1.01306	-2.7756
	41.4236	97																																	1.01389	-2.7756
	41.4441	93																																	1.01444	-2.7826
	41.4646	87																																	1.015	-2.7836
	41.485	82																																	1.01556	-2.7446
	41.5055	102																																	1.01611	-2.7396
	41.526	99																																	1.01667	-2.7396
	41.5464	103																																	1.01722	-2.7456
	41.5669	94																																	1.01778	-2.7526
	41.5873	96																																	1.01833	-2.7716
	41.6078	85																																	1.01889	-2.7796
	41.6283	88																																	1.01944	-2.7556
	41.6487	100																																	1.02	-2.7586
	41.6692	86																																	1.02056	-2.7596
	41.6897	97																																	1.02111	-2.7566
	41.7101	87																																	1.02167	-2.7536
	41.7306	114																																	1.02222	-2.7626
	41.751	100																																	1.02278	-2.7706
	41.7715	105																																	1.02333	-2.7556
	41.792	88																																	1.02389	-2.7596
	41.8124	106																																	1.02444	-2.7636
	41.8329	86																																	1.025	-2.7696
	41.8534	97																																	1.02583	-2.7716
	41.8738	105																																	1.02639	-2.7736
	41.8943	93																																	1.02694	-2.7766
	41.9147	97																																	1.0275	-2.7796
	41.9352	96																																	1.02806	-2.7856
	41.9557	104																																	1.02861	-2.7856
	41.9761	87																																	1.02917	-2.7876
	41.9966	84																																	1.02972	-2.7936
	42.0171	88																																	1.03028	-2.7856
	42.0375	92																																	1.03083	-2.7856
	42.058	102																																	1.03139	-2.7936
	42.0784	119																																	1.03194	-2.7946
	42.0989	82																																	1.0325	-2.7946
	42.1194	95																																	1.03306	-2.7966
	42.1398	102																																	1.03361	-2.7636
	42.1603	93																																	1.03417	-2.7506
	42.1808	112																																	1.03472	-2.7506
	42.2012	109																																	1.03528	-2.7556
	42.2217	114																																	1.03583	-2.7596
	42.2422	105																																	1.03639	-2.7616
	42.2626	93																																	1.03722	-2.7696
	42.2831	94																																	1.03778	-2.7556
	42.3035	97																																	1.03833	-2.7386
	42.324	111																																	1.03889	-2.7416
	42.3445	94																																	1.03944	-2.7406
	42.3649	96																																	1.04	-2.7406
	42.3854	115																																	1.04056	-2.7386
	42.4059	124																																	1.04111	-2.7396
	42.4263	110																																	1.04167	-2.7456
	42.4468	119																																	1.04222	-2.7626
	42.4672	105																																	1.04278	-2.7706
	42.4877	101																																	1.04333	-2.7646
	42.5082	104																																	1.04389	-2.7686
	42.5286	86																																	1.04444	-2.7616
	42.5491	99																																	1.045	-2.7636
	42.5695	117																																	1.04556	-2.7696
	42.59	117																																	1.04611	-2.7536
	42.6105	118																																	1.04667	-2.7586
	42.6309	103																																	1.04722	-2.7636
	42.6514	99																																	1.04778	-2.7676
	42.6719	111																																	1.04833	-2.7626
	42.6923	111																																	1.04917	-2.7716
	42.7128	97																																	1.04972	-2.7766
	42.7332	128																																	1.05028	-2.7776
	42.7537	109																																	1.05083	-2.7816
	42.7742	100																																	1.05139	-2.7736
	42.7946	85																																	1.05194	-2.7726
	42.8151	101																																	1.0525	-2.7796
	42.8356	124																																	1.05306	-2.7826
	42.856	99																																	1.05361	-2.7856
	42.8765	96																																	1.05417	-2.7886
	42.897	123																																	1.05472	-2.7916
	42.9174	99																																	1.05528	-2.7986
	42.9379	101																																	1.05583	-2.7496
	42.9583	97																																	1.05639	-2.7506
	42.9788	97																																	1.05694	-2.7526
	42.9993	112																																	1.0575	-2.7476
	43.0197	93																																	1.05806	-2.7506
	43.0402	115																																	1.05861	-2.7696
	43.0607	96																																	1.05917	-2.7616
	43.0811	90																																	1.05972	-2.7496
	43.1016	99																																	1.06028	-2.7576
	43.1221	93																																	1.06111	-2.7496
	43.1425	106																																	1.06167	-2.7496
	43.163	80																																	1.06222	-2.7546
	43.1834	100																																	1.06278	-2.7566
	43.2039	102																																	1.06333	-2.7566
	43.2244	107																																	1.06389	-2.7486
	43.2448	89																																	1.06444	-2.7436
	43.2653	93																																	1.065	-2.7416
	43.2858	113																																	1.06556	-2.7406
	43.3062	116																																	1.06611	-2.7406
	43.3267	111																																	1.06667	-2.7386
	43.3471	102																																	1.06722	-2.7386
	43.3676	99																																	1.06778	-2.7346
	43.3881	109																																	1.06833	-2.7476
	43.4085	95																																	1.06889	-2.7556
	43.429	109																																	1.06944	-2.7556
	43.4494	121																																	1.07	-2.7506
	43.4699	90																																	1.07056	-2.7376
	43.4904	90																																	1.07111	-2.7416
	43.5108	115																																	1.07167	-2.7486
	43.5313	119																																	1.07222	-2.7536
	43.5518	94																																	1.07306	-2.7546
	43.5722	101																																	1.07361	-2.7646
	43.5927	109																																	1.07417	-2.7476
	43.6131	83																																	1.07472	-2.7476
	43.6336	99																																	1.07528	-2.7596
	43.6541	89																																	1.07583	-2.7566
	43.6745	101																																	1.07639	-2.7506
	43.695	97																																	1.07694	-2.7486
	43.7155	107																																	1.0775	-2.7476
	43.7359	96																																	1.07806	-2.7516
	43.7564	93																																	1.07861	-2.7426
	43.7769	95																																	1.07917	-2.7446
	43.7973	95																																	1.07972	-2.7506
	43.8178	101																																	1.08028	-2.7486
	43.8382	89																																	1.08083	-2.7486
	43.8587	100																																	1.08139	-2.7516
	43.8792	95																																	1.08194	-2.7526
	43.8996	103																																	1.0825	-2.7676
	43.9201	91																																	1.08306	-2.7616
	43.9406	103																																	1.08361	-2.7646
	43.961	97																																	1.08417	-2.7566
	43.9815	92																																	1.085	-2.7546
	44.0019	113																																	1.08556	-2.7526
	44.0224	116																																	1.08611	-2.7626
	44.0429	117																																	1.08667	-2.7636
	44.0633	106																																	1.08722	-2.7676
	44.0838	102																																	1.08778	-2.7566
	44.1043	91																																	1.08833	-2.7486
	44.1247	91																																	1.08889	-2.7626
	44.1452	111																																	1.08944	-2.7456
	44.1656	92																																	1.09	-2.7416
	44.1861	110																																	1.09056	-2.7406
	44.2066	107																																	1.09111	-2.7446
	44.227	93																																	1.09167	-2.7456
	44.2475	112																																	1.09222	-2.7596
	44.268	84																																	1.09278	-2.7716
	44.2884	101																																	1.09333	-2.7646
	44.3089	95																																	1.09389	-2.7586
	44.3293	90																																	1.09444	-2.7586
	44.3498	78																																	1.095	-2.7586
	44.3703	95																																	1.09556	-2.7556
	44.3907	103																																	1.09611	-2.7516
	44.4112	103																																	1.09694	-2.7586
	44.4317	95																																	1.0975	-2.7606
	44.4521	110																																	1.09806	-2.7506
	44.4726	92																																	1.09861	-2.7546
	44.493	98																																	1.09917	-2.7606
	44.5135	100																																	1.09972	-2.7626
	44.534	99																																	1.10028	-2.7666
	44.5544	117																																	1.10083	-2.7676
	44.5749	119																																	1.10139	-2.7676
	44.5954	100																																	1.10194	-2.7686
	44.6158	95																																	1.1025	-2.7746
	44.6363	102																																	1.10306	-2.7586
	44.6568	114																																	1.10361	-2.7606
	44.6772	86																																	1.10417	-2.7476
	44.6977	95																																	1.10472	-2.7426
	44.7181	102																																	1.10528	-2.7416
	44.7386	117																																	1.10583	-2.7486
	44.7591	117																																	1.10639	-2.7506
	44.7795	110																																	1.10694	-2.7526
	44.8	108																																	1.1075	-2.7486
	44.8205	108																																	1.10833	-2.7486
	44.8409	103																																	1.10889	-2.7556
	44.8614	93																																	1.10944	-2.7436
	44.8818	112																																	1.11	-2.7456
	44.9023	104																																	1.11056	-2.7526
	44.9228	96																																	1.11111	-2.7596
	44.9432	102																																	1.11167	-2.7596
	44.9637	94																																	1.11222	-2.7546
	44.9841	101																																	1.11278	-2.7556
	45.0046	104																																	1.11333	-2.7406
	45.0251	103																																	1.11389	-2.7436
	45.0455	116																																	1.11444	-2.7506
	45.066	99																																	1.115	-2.7666
	45.0865	100																																	1.11556	-2.7516
	45.1069	106																																	1.11611	-2.7546
	45.1274	100																																	1.11667	-2.7496
	45.1478	93																																	1.11722	-2.7516
	45.1683	106																																	1.11778	-2.7576
	45.1888	104																																	1.11833	-2.7596
	45.2092	103																																	1.11889	-2.7586
	45.2297	96																																	1.11944	-2.7616
	45.2502	98																																	1.12028	-2.7606
	45.2706	108																																	1.12083	-2.7586
	45.2911	106																																	1.12139	-2.7526
	45.3115	102																																	1.12194	-2.7476
	45.332	98																																	1.1225	-2.7386
	45.3525	112																																	1.12306	-2.7426
	45.3729	96																																	1.12361	-2.7476
	45.3934	85																																	1.12417	-2.7446
	45.4139	109																																	1.12472	-2.7426
	45.4343	83																																	1.12528	-2.7456
	45.4548	99																																	1.12583	-2.7326
	45.4753	113																																	1.12639	-2.7426
	45.4957	97																																	1.12694	-2.7626
	45.5162	76																																	1.1275	-2.7576
	45.5366	97																																	1.12806	-2.7576
	45.5571	118																																	1.12861	-2.7596
	45.5776	92																																	1.12917	-2.7536
	45.598	91																																	1.12972	-2.7496
	45.6185	106																																	1.13028	-2.7516
	45.639	115																																	1.13083	-2.7506
	45.6594	86																																	1.13139	-2.7506
	45.6799	97																																	1.13222	-2.7546
	45.7003	92																																	1.13278	-2.7566
	45.7208	104																																	1.13333	-2.7616
	45.7413	117																																	1.13389	-2.7496
	45.7617	84																																	1.13444	-2.7556
	45.7822	81																																	1.135	-2.7606
	45.8026	119																																	1.13556	-2.7596
	45.8231	103																																	1.13611	-2.7606
	45.8436	102																																	1.13667	-2.7646
[truncated: 208,939+ more rows]

## Sheet: Figure3
Figure 3a											Figure 3c
	Intensity (a.u.)	Raman shift (cm-1)	Intensity (a.u.)	Raman shift (cm-1)	Intensity (a.u.)	Raman shift (cm-1)	Intensity (a.u.)	Raman shift (cm-1)				j (mA cm-2)	Yield rate(mol gcat-1 h-1)	Yield rate(mol gcat-1 h-1)	Yield rate(mol gcat-1 h-1)
	35.2657	9.12758	35.2657	-4.6642	35.2657	-26.7719	35.2657	-58.7309				50	4.62871	4.63968	4.58032
	39.4494	8.12364	39.4494	-23.0699	39.4494	-33.4649	39.4494	-41.9985				100	9.1433	9.19068	9.15431
	43.6297	9.46224	43.6297	-23.0699	43.6297	-23.4255	43.6297	-21.9195				150	13.7157	13.7085	13.5674
	47.8065	13.478	47.8065	3.70205	47.8065	-6.693	47.8065	18.2384				200	17.9539	17.5597	17.7439
	51.9798	18.8325	51.9798	22.1078	51.9798	20.079	51.9798	-5.1871				250	22.5101	22.0545	21.4226
	56.1497	32.2185	56.1497	42.1868	56.1497	76.9694	56.1497	11.5454				300	25.1286	26.717	26.4216
	60.3162	46.9432	60.3162	57.2462	60.3162	110.434	60.3162	18.2384				350	28.1412	30.4282	29.7313
	64.4792	77.7313	64.4792	97.4043	64.4792	150.592	64.4792	68.4359
	68.6388	111.532	68.6388	127.523	68.6388	247.641	68.6388	111.94
	72.795	150.352	72.795	169.354	72.795	364.769	72.795	165.484
	76.9478	185.826	76.9478	212.859	76.9478	491.937	76.9478	202.296
	81.0971	221.299	81.0971	259.711	81.0971	575.6	81.0971	208.989
	85.243	252.423	85.243	276.443	85.243	649.223	85.243	232.415
	89.3855	276.184	89.3855	289.829	89.3855	689.382	89.3855	222.375
	93.5247	291.913	93.5247	278.117	93.5247	712.808	93.5247	249.147
	97.6604	304.631	97.6604	293.176	97.6604	709.462	97.6604	262.534
	101.793	310.989	101.793	294.849	101.793	729.541	101.793	249.147
	105.922	315.34	105.922	298.196	105.922	726.194	105.922	245.801
	110.047	316.344	110.047	304.889	110.047	712.808	110.047	232.415
	114.169	316.344	114.169	291.503	114.169	662.61	114.169	272.573
	118.288	311.659	118.288	289.83	118.288	605.719	118.288	272.573
	122.403	312.663	122.403	279.79	122.403	592.333	122.403	285.959
	126.515	313.666	126.515	291.503	126.515	585.64	126.515	255.84
	130.624	316.009	130.624	284.81	130.624	605.719	130.624	279.266
	134.729	312.997	134.729	274.77	134.729	605.719	134.729	272.573
	138.831	305.969	138.831	261.384	138.831	642.531	138.831	289.305
	142.93	297.603	142.93	259.711	142.93	635.838	142.93	249.147
	147.025	292.583	147.025	247.998	147.025	622.452	147.025	235.761
	151.117	294.256	151.117	251.344	151.117	568.907	151.117	222.375
	155.205	294.591	155.205	253.018	155.205	585.64	155.205	242.454
	159.29	287.563	159.29	253.018	159.29	612.412	159.29	262.533
	163.372	279.866	163.372	244.651	163.372	629.145	163.372	259.187
	167.451	271.499	167.451	242.978	167.451	558.868	167.451	245.801
	171.526	274.845	171.526	246.325	171.526	538.788	171.526	215.682
	175.597	271.499	175.597	253.018	175.597	488.591	175.597	222.375
	179.666	272.168	179.666	239.631	179.666	512.016	179.666	219.029
	183.731	269.156	183.731	224.572	183.731	491.937	183.731	182.217
	187.793	269.156	187.793	224.572	187.793	518.709	187.793	178.871
	191.851	270.829	191.851	217.879	191.851	488.591	191.851	158.792
	195.907	264.136	195.907	229.592	195.907	475.205	195.907	172.178
	199.959	266.814	199.959	217.879	199.959	431.7	199.959	185.564
	204.007	261.124	204.007	221.226	204.007	418.314	204.007	192.257
	208.053	264.471	208.053	206.166	208.053	371.462	208.053	202.296
	212.095	253.092	212.095	179.394	212.095	394.888	212.095	162.138
	216.133	247.738	216.133	152.622	216.133	381.502	216.133	165.485
	220.169	238.702	220.169	152.622	220.169	391.542	220.169	118.634
	224.201	237.363	224.201	164.335	224.201	341.344	224.201	118.634
	228.23	235.69	228.23	172.701	228.23	341.344	228.23	105.248
	232.255	230.335	232.255	152.622	232.255	327.958	232.255	142.059
	236.278	231.005	236.278	149.275	236.278	327.958	236.278	152.099
	240.297	228.662	240.297	135.889	240.297	281.106	240.297	165.484
	244.313	228.662	244.313	137.563	244.313	277.76	244.313	162.138
	248.325	219.961	248.325	120.83	248.325	267.721	248.325	135.366
	252.334	215.61	252.334	105.771	252.334	294.493	252.334	98.5545
	256.34	209.921	256.34	105.771	256.34	264.374	256.34	68.436
	260.343	209.252	260.343	89.0382	260.343	247.642	260.343	85.1685
	264.343	210.59	264.343	102.424	264.343	220.869	264.343	95.208
	268.339	208.248	268.339	87.3649	268.339	217.523	268.339	118.633
	272.332	206.24	272.332	90.7113	272.332	200.79	272.332	111.941
	276.322	202.893	276.322	80.6718	276.322	234.255	276.322	111.941
	280.309	200.885	280.309	62.266	280.309	237.602	280.309	105.248
	284.292	199.547	284.292	75.6521	284.292	244.295	284.292	105.248
	288.272	195.866	288.272	68.9591	288.272	207.483	288.272	91.8615
	292.249	199.881	292.249	84.0184	292.249	187.404	292.249	81.822
	296.223	201.889	296.223	90.7114	296.223	200.79	296.223	48.357
	300.193	204.566	300.193	109.117	300.193	194.097	300.193	61.7429
	304.16	204.901	304.16	125.85	304.16	197.444	304.16	65.0894
	308.125	203.897	308.125	105.771	308.125	200.79	308.125	75.1289
	312.085	200.885	312.085	89.0382	312.085	227.562	312.085	55.05
	316.043	198.543	316.043	73.9788	316.043	234.255	316.043	88.515
	319.998	195.865	319.998	82.3451	319.998	230.909	319.998	101.901
	323.949	193.857	323.949	89.0381	323.949	214.176	323.949	121.98
	327.897	197.873	327.897	102.424	327.897	210.83	327.897	95.2079
	331.842	198.543	331.842	102.424	331.842	187.404	331.842	108.594
	335.784	198.877	335.784	102.424	335.784	147.246	335.784	108.594
	339.722	196.2	339.722	95.7311	339.722	120.474	339.722	101.901
	343.658	191.849	343.658	89.0381	343.658	140.553	343.658	78.4755
	347.59	191.849	347.59	94.0579	347.59	170.672	347.59	48.357
	351.519	190.846	351.519	102.424	351.519	197.444	351.519	45.0105
	355.445	192.184	355.445	102.424	355.445	224.216	355.445	41.664
	359.368	190.511	359.368	94.0579	359.368	234.255	359.368	81.822
	363.287	182.479	363.287	89.0381	363.287	244.295	363.287	95.208
	367.204	178.798	367.204	89.0381	367.204	230.909	367.204	108.594
	371.117	177.124	371.117	87.3649	371.117	250.988	371.117	88.515
	375.027	179.132	375.027	84.0183	375.027	214.176	375.027	75.129
	378.934	182.144	378.934	73.9788	378.934	234.255	378.934	75.129
	382.838	185.491	382.838	77.3253	382.838	210.83	382.838	88.5149
	386.739	190.176	386.739	92.3846	386.739	240.948	386.739	98.5545
	390.636	194.192	390.636	100.751	390.636	184.058	390.636	81.822
	394.531	193.188	394.531	110.79	394.531	167.325	394.531	75.129
	398.422	189.507	398.422	80.6719	398.422	163.979	398.422	78.4755
	402.311	184.152	402.311	77.3254	402.311	207.483	402.311	98.5545
	406.196	179.467	406.196	53.8997	406.196	200.79	406.196	101.901
	410.078	175.786	410.078	67.2858	410.078	200.79	410.078	95.208
	413.957	172.439	413.957	77.3254	413.957	167.325	413.957	105.248
	417.832	166.081	417.832	82.3451	417.832	200.79	417.832	78.4755
	421.705	161.061	421.705	90.7114	421.705	204.137	421.705	91.8615
	425.575	156.71	425.575	84.0184	425.575	197.444	425.575	85.1685
	429.441	152.36	429.441	80.6719	429.441	174.018	429.441	95.208
	433.305	146.671	433.305	65.6125	433.305	210.83	433.305	91.8615
	437.165	139.978	437.165	47.2067	437.165	207.483	437.165	81.822
	441.022	140.981	441.022	52.2265	441.022	184.058	441.022	85.1685
	444.877	137.635	444.877	48.88	444.877	110.435	444.877	61.743
	448.728	140.647	448.728	72.3055	448.728	123.821	448.728	91.8615
	452.576	136.631	452.576	68.959	452.576	140.553	452.576	81.822
	456.421	139.308	456.421	70.6322	456.421	187.404	456.421	98.5545
	460.263	135.292	460.263	63.9393	460.263	167.325	460.263	78.4755
	464.101	133.954	464.101	58.9195	464.101	180.711	464.101	81.822
	467.937	131.276	467.937	47.2067	467.937	143.9	467.937	98.5545
	471.77	126.591	471.77	35.4939	471.77	197.444	471.77	98.5545
	475.6	126.591	475.6	50.5532	475.6	177.365	475.6	128.673
	479.426	123.245	479.426	50.5532	479.426	184.058	479.426	95.2079
	483.25	120.902	483.25	50.5532	483.25	167.325	483.25	68.4359
	487.07	121.237	487.07	45.5335	487.07	174.018	487.07	34.971
	490.888	126.591	490.888	55.5729	490.888	153.939	490.888	48.357
	494.702	134.957	494.702	70.6322	494.702	137.207	494.702	78.4755
	498.514	133.284	498.514	70.6322	498.514	140.553	498.514	85.1685
	502.322	128.599	502.322	84.0182	502.322	143.9	502.322	71.7825
	506.127	125.922	506.127	73.9788	506.127	110.435	506.127	65.0895
	509.93	127.595	509.93	67.2857	509.93	110.435	509.93	51.7035
	513.729	132.615	513.729	52.2264	513.729	123.821	513.729	61.743
	517.525	136.965	517.525	48.8799	517.525	163.979	517.525	68.4359
	521.319	143.324	521.319	43.8601	521.319	174.018	521.319	75.129
	525.109	143.659	525.109	53.8997	525.109	184.058	525.109	68.4359
	528.896	139.643	528.896	72.3054	528.896	174.018	528.896	65.0894
	532.68	135.292	532.68	85.6915	532.68	177.365	532.68	95.208
	536.462	136.631	536.462	80.6718	536.462	143.9	536.462	108.594
	540.24	142.989	540.24	73.9788	540.24	150.593	540.24	85.1685
	544.015	153.364	544.015	70.6322	544.015	150.593	544.015	71.7825
	547.788	157.714	547.788	68.959	547.788	170.672	547.788	51.7034
	551.557	156.71	551.557	63.9393	551.557	190.751	551.557	91.8615
	555.323	149.348	555.323	70.6322	555.323	180.711	555.323	75.1289
	559.087	145.666	559.087	72.3055	559.087	197.444	559.087	91.8614
	562.847	141.316	562.847	68.959	562.847	150.593	562.847	91.8615
	566.604	141.316	566.604	70.6322	566.604	153.939	566.604	88.515
	570.359	132.28	570.359	60.5927	570.359	137.207	570.359	75.1289
	574.11	121.571	574.11	57.2462	574.11	157.286	574.11	34.9709
	577.859	106.512	577.859	42.1869	577.859	143.899	577.859	51.7034
	581.604	102.496	581.604	47.2067	581.604	180.711	581.604	68.4359
	585.347	110.862	585.347	57.2462	585.347	190.751	585.347	71.7824
	589.087	122.91	589.087	57.2462	589.087	217.523	589.087	98.5544
	592.823	136.965	592.823	55.5729	592.823	204.137	592.823	91.8614
	596.557	140.981	596.557	48.88	596.557	190.751	596.557	118.633
	600.288	146.001	600.288	47.2067	600.288	157.286	600.288	78.4755
	604.016	147.674	604.016	58.9194	604.016	137.207	604.016	85.1685
	607.741	151.69	607.741	67.2857	607.741	123.821	607.741	71.7825
	611.463	148.009	611.463	65.6125	611.463	123.821	611.463	88.5149
	615.182	140.647	615.182	62.266	615.182	93.702	615.182	81.8219
	618.898	133.953	618.898	55.5729	618.898	110.434	618.898	78.4754
	622.611	132.615	622.611	47.2067	622.611	140.553	622.611	111.94
	626.322	137.3	626.322	27.1276	626.322	153.939	626.322	88.5149
	630.029	143.659	630.029	33.8207	630.029	153.939	630.029	115.287
	633.733	151.021	633.733	58.9194	633.733	133.86	633.733	88.5149
	637.435	153.029	637.435	92.3846	637.435	140.553	637.435	108.594
	641.134	148.009	641.134	89.038	641.134	153.939	641.134	61.7429
	644.829	138.639	644.829	87.3648	644.829	147.246	644.829	48.357
	648.522	127.26	648.522	60.5927	648.522	163.979	648.522	38.3174
	652.212	125.922	652.212	68.959	652.212	127.167	652.212	68.4359
	655.899	128.934	655.899	52.2264	655.899	140.553	655.899	71.7825
	659.584	132.95	659.584	45.5334	659.584	140.553	659.584	108.594
	663.265	136.965	663.265	38.8404	663.265	157.286	663.265	125.326
	666.943	135.961	666.943	50.5532	666.943	153.939	666.943	115.287
	670.619	135.961	670.619	58.9194	670.619	133.86	670.619	78.4754
	674.291	134.288	674.291	47.2067	674.291	150.593	674.291	75.1289
	677.961	134.623	677.961	42.1869	677.961	157.286	677.961	85.1684
	681.628	139.308	681.628	43.8601	681.628	160.632	681.628	88.5149
	685.292	134.288	685.292	47.2067	685.292	133.86	685.292	65.0894
	688.953	130.942	688.953	52.2264	688.953	130.513	688.953	61.7429
	692.612	127.93	692.612	55.5729	692.612	143.9	692.612	55.0499
	696.267	129.938	696.267	57.2462	696.267	147.246	696.267	81.8219
	699.92	135.961	699.92	60.5927	699.92	140.553	699.92	78.4754
	703.569	135.961	703.569	60.5926	703.569	127.167	703.569	108.594
	707.216	135.961	707.216	73.9787	707.216	127.167	707.216	85.1684
	710.86	127.26	710.86	75.6519	710.86	113.781	710.86	121.98
	714.501	123.914	714.501	70.6321	714.501	100.395	714.501	108.594
	718.14	121.237	718.14	47.2067	718.14	90.3555	718.14	111.94
	721.775	129.268	721.775	40.5136	721.775	100.395	721.775	75.1289
	725.408	128.599	725.408	42.1869	725.408	117.127	725.408	88.5149
	729.038	130.607	729.038	40.5136	729.038	133.86	729.038	98.5544
	732.665	122.91	732.665	42.1869	732.665	147.246	732.665	98.5544
	736.289	123.914	736.289	37.1671	736.289	153.939	736.289	68.4359
	739.91	123.914	739.91	45.5334	739.91	163.978	739.91	65.0894
	743.529	130.272	743.529	52.2264	743.529	123.82	743.529	58.3964
	747.145	135.627	747.145	55.5729	747.145	140.553	747.145	45.0104
	750.758	139.643	750.758	50.5532	750.758	120.474	750.758	34.9709
	754.368	139.977	754.368	33.8206	754.368	143.899	754.368	4.8524
	757.975	137.969	757.975	38.8404	757.975	137.207	757.975	34.9709
	761.579	136.296	761.579	38.8404	761.579	137.207	761.579	18.2384
	765.181	134.957	765.181	38.8404	765.181	133.86	765.181	38.3174
	768.78	135.292	768.78	47.2067	768.78	127.167	768.78	28.2779
	772.376	131.945	772.376	50.5532	772.376	133.86	772.376	55.0499
	775.969	134.957	775.969	72.3054	775.969	147.246	775.969	41.6639
	779.56	136.631	779.56	72.3054	779.56	117.127	779.56	41.6639
	783.148	137.3	783.148	62.2659	783.148	123.82	783.148	24.9314
	786.733	132.28	786.733	38.8404	786.733	107.088	786.733	31.6244
	790.315	129.268	790.315	27.1276	790.315	87.009	790.315	48.3569
	793.894	129.938	793.894	30.4741	793.894	56.8905	793.894	34.9709
	797.471	134.288	797.471	47.2067	797.471	70.2765	797.471	58.3964
	801.045	135.627	801.045	35.4939	801.045	100.395	801.045	31.6244
	804.616	137.635	804.616	53.8997	804.616	133.86	804.616	38.3174
	808.184	138.304	808.184	50.5531	808.184	113.781	808.184	41.6639
	811.75	145.332	811.75	55.5729	811.75	127.167	811.75	58.3964
	815.312	149.013	815.312	42.1868	815.312	120.474	815.312	75.1289
	818.873	149.013	818.873	35.4939	818.873	110.434	818.873	78.4754
	822.43	142.989	822.43	40.5136	822.43	107.088	822.43	55.0499
	825.984	142.989	825.984	40.5136	825.984	73.623	825.984	45.0104
	829.536	144.997	829.536	30.4741	829.536	63.5835	829.536	34.9709
	833.085	149.682	833.085	22.1078	833.085	56.8905	833.085	71.7824
	836.632	152.694	836.632	27.1276	836.632	76.9695	836.632	81.8219
	840.175	151.69	840.175	43.8601	840.175	103.742	840.175	85.1683
	843.716	160.391	843.716	45.5334	843.716	100.395	843.716	78.4754
	847.254	165.077	847.254	37.1671	847.254	97.0485	847.254	95.2079
	850.789	174.447	850.789	22.1078	850.789	117.127	850.789	115.287
	854.322	187.164	854.322	40.5136	854.322	133.86	854.322	135.366
	857.852	209.252	857.852	28.8009	857.852	130.513	857.852	138.712
	861.379	252.088	861.379	27.1276	861.379	137.206	861.379	115.287
	864.904	303.627	864.904	8.72185	864.904	113.781	864.904	85.1683
	868.426	368.886	868.426	22.1078	868.426	140.553	868.426	75.1289
	871.945	416.744	871.945	33.8207	871.945	107.088	871.945	68.4359
	875.461	419.421	875.461	40.5136	875.461	120.474	875.461	65.0894
	878.975	377.253	878.975	40.5136	878.975	80.316	878.975	68.4359
	882.486	309.651	882.486	35.4939	882.486	107.088	882.486	71.7824
	885.994	251.084	885.994	40.5136	885.994	83.6625	885.994	88.5149
	889.499	206.574	889.499	47.2066	889.499	80.316	889.499	55.0499
	893.002	179.802	893.002	33.8206	893.002	70.2765	893.002	58.3964
	896.502	160.057	896.502	23.7811	896.502	93.702	896.502	18.2384
	900	149.682	900	33.8207	900	123.82	900	45.0104
	903.495	142.655	903.495	38.8404	903.495	113.781	903.495	45.0104
	906.987	143.658	906.987	47.2067	906.987	93.702	906.987	75.1289
	910.476	145.332	910.476	37.1671	910.476	80.316	910.476	58.3964
	913.963	146.001	913.963	47.2067	913.963	66.93	913.963	48.3569
	917.447	137.969	917.447	37.1671	917.447	83.6625	917.447	41.6639
	920.928	134.288	920.928	23.7811	920.928	90.3555	920.928	34.9709
	924.407	129.603	924.407	22.1078	924.407	83.6625	924.407	51.7034
	927.883	130.272	927.883	33.8206	927.883	70.2765	927.883	45.0104
	931.357	132.615	931.357	57.2462	931.357	56.8905	931.357	51.7034
	934.827	134.288	934.827	62.2659	934.827	60.237	934.827	65.0894
	938.296	135.961	938.296	55.5729	938.296	76.9695	938.296	45.0104
	941.761	132.28	941.761	52.2264	941.761	87.009	941.761	45.0104
	945.224	129.268	945.224	45.5334	945.224	93.702	945.224	55.0499
	948.684	128.264	948.684	40.5136	948.684	80.316	948.684	85.1684
	952.141	125.252	952.141	22.1078	952.141	60.237	952.141	108.594
	955.596	127.595	955.596	28.8009	955.596	60.237	955.596	95.2079
	959.048	124.918	959.048	32.1474	959.048	43.5045	959.048	91.8614
	962.498	123.244	962.498	45.5334	962.498	53.544	962.498	75.1289
	965.945	117.221	965.945	38.8404	965.945	43.5045	965.945	45.0104
	969.389	116.551	969.389	30.4741	969.389	70.2765	969.389	48.3569
	972.831	118.225	972.831	22.1078	972.831	93.702	972.831	55.0499
	976.27	119.898	976.27	18.7614	976.27	110.434	976.27	45.0104
	979.707	120.902	979.707	30.4741	979.707	100.395	979.707	24.9314
	983.14	120.902	983.14	25.4544	983.14	43.5045	983.14	31.6244
	986.572	122.241	986.572	18.7614	986.572	16.7325	986.572	55.0499
	990	120.902	990	18.7614	990	-1e-05	990	41.6639
	993.426	120.567	993.426	18.7614	993.426	53.544	993.426	48.3569
	996.849	123.914	996.849	38.8404	996.849	107.088	996.849	51.7034
	1000.27	123.579	1000.27	28.8009	1000.27	147.246	1000.27	78.4754
	1003.69	124.583	1003.69	37.1671	1003.69	130.513	1003.69	48.3569
	1007.1	121.571	1007.1	37.1671	1007.1	80.316	1007.1	31.6244
	1010.52	122.575	1010.52	43.8601	1010.52	30.1185	1010.52	31.6244
	1013.93	119.563	1013.93	48.8799	1013.93	33.465	1013.93	11.5454
	1017.33	115.547	1017.33	42.1868	1017.33	46.851	1017.33	18.2384
	1020.74	104.504	1020.74	47.2067	1020.74	66.93	1020.74	18.2384
	1024.14	95.468	1024.14	42.1869	1024.14	70.2765	1024.14	51.7034
	1027.54	85.763	1027.54	18.7614	1027.54	50.1975	1027.54	58.3964
	1030.94	89.4442	1030.94	8.7218	1030.94	76.9695	1030.94	41.6639
	1034.33	100.153	1034.33	13.7416	1034.33	66.93	1034.34	28.2779
	1037.73	111.866	1037.73	32.1474	1037.73	97.0485	1037.73	38.3174
	1041.12	117.555	1041.12	35.4939	1041.12	83.6625	1041.12	38.3174
	1044.5	117.221	1044.5	27.1276	1044.5	97.0485	1044.5	38.3174
	1047.89	113.205	1047.89	25.4544	1047.89	73.623	1047.89	-8.5336
	1051.27	114.543	1051.27	22.1078	1051.27	63.5835	1051.27	-18.5731
	1054.65	115.213	1054.65	30.4742	1054.65	60.237	1054.65	-21.9196
	1058.03	119.229	1058.03	27.1276	1058.03	66.93	1058.03	31.6244
	1061.4	119.563	1061.4	37.1671	1061.4	60.237	1061.4	81.8219
	1064.77	117.555	1064.77	17.0881	1064.77	50.1975	1064.77	88.5149
	1068.14	114.209	1068.14	25.4544	1068.14	60.237	1068.14	61.7429
	1071.51	113.205	1071.51	15.4148	1071.51	50.1975	1071.51	38.3174
	1074.87	114.209	1074.87	37.1671	1074.87	66.93	1074.87	51.7034
	1078.23	116.551	1078.23	27.1276	1078.23	53.5439	1078.23	75.1289
	1081.59	117.221	1081.59	15.4148	1081.59	76.9695	1081.59	71.7824
	1084.95	114.209	1084.95	5.37535	1084.95	56.8905	1084.95	24.9314
	1088.3	112.87	1088.3	7.0486	1088.3	56.8905	1088.3	8.1989
	1091.66	108.52	1091.66	3.70205	1091.66	36.8115	1091.66	14.8919
	1095	108.52	1095	-4.6642	1095	20.079	1095	24.9314
	1098.35	107.181	1098.35	-1.3177	1098.35	3.3465	1098.35	28.2779
	1101.69	110.862	1101.69	7.0486	1101.69	6.693	1101.69	11.5454
	1105.04	114.878	1105.04	17.0881	1105.04	13.386	1105.04	51.7034
	1108.37	112.87	1108.37	17.0881	1108.37	36.8115	1108.37	51.7034
	1111.71	113.874	1111.71	20.4346	1111.71	43.5045	1111.71	71.7824
	1115.04	113.539	1115.04	17.0881	1115.04	60.237	1115.04	45.0104
	1118.38	116.551	1118.38	20.4346	1118.38	63.5835	1118.38	55.0499
	1121.7	116.886	1121.7	35.4939	1121.7	43.5045	1121.7	31.6244
	1125.03	112.536	1125.03	37.1671	1125.03	30.1185	1125.03	41.6639
	1128.35	110.862	1128.35	33.8207	1128.35	16.7325	1128.35	21.5849
	1131.68	104.838	1131.68	20.4346	1131.68	40.158	1131.68	58.3964
	1134.99	105.508	1134.99	23.7811	1134.99	30.1185	1134.99	81.8219
	1138.31	107.181	1138.31	20.4346	1138.31	53.544	1138.31	91.8614
	1141.62	111.532	1141.62	23.7811	1141.62	60.237	1141.62	38.3174
	1144.94	111.866	1144.94	7.0486	1144.94	63.5835	1144.94	21.5849
	1148.24	109.858	1148.24	7.0486	1148.24	36.8115	1148.24	31.6244
	1151.55	107.516	1151.55	-2.99095	1151.55	33.465	1151.55	61.743
	1154.85	109.524	1154.85	8.72185	1154.85	30.1185	1154.85	55.0499
	1158.16	110.862	1158.16	10.3951	1158.16	53.544	1158.16	51.7034
	1161.45	109.858	1161.45	22.1078	1161.45	63.5835	1161.45	28.2779
	1164.75	110.528	1164.75	35.4939	1164.75	63.5835	1164.75	14.8919
	1168.04	111.197	1168.04	37.1671	1168.04	50.1975	1168.04	8.1989
	1171.34	109.858	1171.34	33.8207	1171.34	20.079	1171.34	28.2779
	1174.62	111.866	1174.62	18.7614	1174.62	60.237	1174.62	21.5849
	1177.91	109.858	1177.91	18.7614	1177.91	56.8905	1177.91	-5.1871
	1181.2	102.831	1181.2	3.70205	1181.2	26.772	1181.2	-8.5336
	1184.48	89.7789	1184.48	23.7811	1184.48	10.0395	1184.48	11.5454
	1187.76	82.7512	1187.76	25.4544	1187.76	16.7325	1187.76	48.3569
	1191.03	85.7631	1191.03	38.8404	1191.03	56.8905	1191.03	58.3964
	1194.31	87.4364	1194.31	22.1078	1194.31	43.5045	1194.31	34.9709
	1197.58	94.4642	1197.58	17.0881	1197.58	46.851	1197.58	38.3175
	1200.85	97.1414	1200.85	13.7416	1200.85	33.465	1200.85	21.5849
	1204.11	101.492	1204.11	2.0288	1204.11	30.1185	1204.11	61.7429
	1207.38	94.4642	1207.38	-6.33745	1207.38	13.386	1207.38	61.743
	1210.64	95.8028	1210.64	-1.3177	1210.64	23.4255	1210.64	81.8219
	1213.9	96.8067	1213.9	17.0881	1213.9	6.693	1213.9	24.9315
	1217.16	100.823	1217.16	28.8009	1217.16	-13.386	1217.16	-1.8406
	1220.41	97.476	1220.41	20.4346	1220.41	-2e-05	1220.41	-21.9196
	1223.66	90.7829	1223.66	2.0288	1223.66	-6.693	1223.66	-11.8801
	1226.91	93.4602	1226.91	8.72185	1226.91	13.386	1226.91	-52.0381
	1230.16	98.1454	1230.16	17.0881	1230.16	-33.465	1230.16	-78.8101
	1233.41	100.488	1233.41	10.3951	1233.41	-16.7325	1233.41	-78.8101
	1236.65	101.157	1236.65	0.35555	1236.65	-53.544	1236.65	-58.7311
	1239.89	93.795	1239.89	-19.7235	1239.89	-40.158	1239.89	-65.4241
	1243.13	96.4722	1243.13	-11.3572	1243.13	-33.465	1243.13	-58.7311
	1246.36	95.4682	1246.36	-9.68395	1246.36	-20.079	1246.36	-45.3451
	1249.6	100.488	1249.6	2.02885	1249.6	-30.1185	1249.6	-8.5336
	1252.83	101.492	1252.83	12.0684	1252.83	-40.158	1252.83	18.2384
	1256.05	98.1454	1256.05	18.7614	1256.05	-1e-05	1256.05	21.5849
	1259.28	96.4721	1259.28	5.37535	1259.28	20.079	1259.28	14.8919
	1262.5	97.1414	1262.5	2.02885	1262.5	66.93	1262.5	8.1989
	1265.72	98.1454	1265.72	3.7021	1265.72	26.772	1265.72	-5.1871
	1268.94	97.8107	1268.94	20.4346	1268.94	20.079	1268.94	-5.1871
	1272.16	90.783	1272.16	13.7416	1272.16	-20.079	1272.16	-8.5336
	1275.37	87.1019	1275.37	-2.99095	1275.37	3.3465	1275.37	18.2385
	1278.58	89.4445	1278.58	7.0486	1278.58	3.3465	1278.58	24.9315
	1281.79	90.4484	1281.79	13.7416	1281.79	13.386	1281.79	-8.5336
	1285	91.4524	1285	13.7416	1285	-16.7325	1285	-28.6126
	1288.2	87.7712	1288.2	-8.0107	1288.2	-16.7325	1288.2	-28.6126
	1291.4	88.4405	1291.4	-9.68395	1291.4	-20.079	1291.4	-35.3056
	1294.6	87.1019	1294.6	-6.33745	1294.6	-6.693	1294.6	-38.6521
	1297.8	86.7672	1297.8	15.4148	1297.8	-23.4255	1297.8	-41.9986
	1301	83.4206	1301	15.4148	1301	-13.386	1301	-48.6916
	1304.19	80.4087	1304.19	18.7614	1304.19	-16.7325	1304.19	-41.9986
	1307.38	77.7315	1307.38	7.0486	1307.38	-20.079	1307.38	-95.5426
	1310.56	80.4087	1310.56	15.4149	1310.56	-43.5046	1310.56	-85.5031
	1313.75	82.7513	1313.75	8.72185	1313.75	-46.8511	1313.75	-85.5031
	1316.93	82.7513	1316.93	7.0486	1316.93	-30.1185	1316.93	-52.0381
	1320.11	81.7474	1320.11	10.3951	1320.11	-40.1581	1320.11	1.5059
	1323.29	82.7513	1323.29	15.4148	1323.29	-40.158	1323.29	-21.9196
	1326.47	86.4325	1326.47	30.4742	1326.47	-76.9696	1326.47	-11.8801
	1329.64	89.1098	1329.64	12.0684	1329.64	-50.1976	1329.64	-62.0777
	1332.81	91.4523	1332.81	18.7614	1332.81	3.3465	1332.81	-48.6916
	1335.98	94.4642	1335.98	13.7416	1335.98	16.7325	1335.98	-45.3451
	1339.15	89.1098	1339.15	-1.3177	1339.15	-6.693	1339.15	-38.6521
	1342.31	87.7712	1342.31	5.37535	1342.31	-40.1581	1342.31	-35.3056
	1345.47	84.0901	1345.47	-9.68395	1345.47	-33.4651	1345.47	-41.9986
	1348.63	88.1058	1348.63	18.7614	1348.63	-63.5836	1348.63	-65.4242
	1351.79	85.7632	1351.79	5.37535	1351.79	-73.6231	1351.79	-82.1567
	1354.94	84.7593	1354.94	27.1276	1354.94	-76.9696	1354.94	-92.1962
	1358.1	83.086	1358.1	13.7416	1358.1	-30.1186	1358.1	-62.0777
	1361.25	85.4286	1361.25	27.1277	1361.25	-20.0791	1361.25	-58.7312
	1364.39	83.7553	1364.39	32.1474	1364.39	6.693	1364.39	-38.6521
	1367.54	83.7553	1367.54	38.8404	1367.54	-6.693	1367.54	-28.6126
	1370.68	79.0701	1370.68	37.1672	1370.68	-20.079	1370.68	1.5059
	1373.82	76.7275	1373.82	38.8404	1373.82	-20.079	1373.82	1.5059
	1376.96	73.3809	1376.96	48.88	1376.96	-13.386	1376.96	28.278
	1380.1	76.0582	1380.1	57.2463	1380.1	-6.693	1380.1	8.1989
	1383.23	83.0859	1383.23	62.266	1383.23	13.386	1383.23	-5.1871
	1386.36	87.4364	1386.36	58.9195	1386.36	16.7325	1386.36	-11.8801
	1389.49	89.1097	1389.49	58.9195	1389.49	26.772	1389.49	-18.5731
	1392.62	82.7513	1392.62	47.2067	1392.62	13.386	1392.62	-18.5731
	1395.74	82.7513	1395.74	30.4742	1395.74	-3.3465	1395.74	-38.6521
	1398.87	79.7394	1398.87	7.0486	1398.87	-53.5441	1398.87	-28.6126
	1401.99	79.4048	1401.99	-16.377	1401.99	-76.9696	1401.99	-11.8801
	1405.1	78.0662	1405.1	-14.7037	1405.1	-66.9301	1405.1	-68.7707
	1408.22	75.0543	1408.22	-21.3968	1408.22	-53.5441	1408.22	-108.929
	1411.33	73.7157	1411.33	-23.07	1411.33	-60.2371	1411.33	-162.473
	1414.44	67.3572	1414.44	-31.4363	1414.44	-113.781	1414.44	-135.701
	1417.55	67.0225	1417.55	-26.4165	1417.55	-107.088	1417.55	-105.582
	1420.66	63.676	1420.66	-28.0898	1420.66	-107.088	1420.66	-72.1171
	1423.76	70.3691	1423.76	0.35555	1423.76	-56.8905	1423.76	-68.7706
	1426.86	73.0464	1426.86	-1.3177	1426.86	-66.9301	1426.86	-82.1567
	1429.96	74.3849	1429.96	7.0486	1429.96	-100.395	1429.96	-85.5032
	1433.06	71.7077	1433.06	-4.6642	1433.06	-110.435	1433.06	-75.4637
	1436.16	75.0543	1436.16	-2.99095	1436.16	-66.93	1436.16	-58.7312
	1439.25	76.3929	1439.25	8.72185	1439.25	-16.7325	1439.25	-48.6916
	1442.34	83.7552	1442.34	30.4742	1442.34	10.0395	1442.34	-35.3056
	1445.43	77.3967	1445.43	47.2067	1445.43	3.3465	1445.43	-25.2661
	1448.51	80.074	1448.51	48.88	1448.51	3.3465	1448.51	-8.5336
	1451.6	73.3809	1451.6	35.4939	1451.6	-1e-05	1451.6	8.1989
	1454.68	76.3928	1454.68	25.4544	1454.68	-13.386	1454.68	8.1989
	1457.76	74.7195	1457.76	22.1078	1457.76	-23.4255	1457.76	21.5849
	1460.83	77.3967	1460.83	15.4148	1460.83	-53.544	1460.83	4.8524
	1463.91	78.7353	1463.91	25.4544	1463.91	-46.851	1463.91	24.9314
	1466.98	81.0779	1466.98	33.8206	1466.98	-36.8115	1466.98	-25.2661
	1470.05	77.3967	1470.05	42.1869	1470.05	-3.3465	1470.05	-8.5336
	1473.12	75.0541	1473.12	47.2067	1473.12	23.4255	1473.12	-8.5336
	1476.18	75.0541	1476.18	50.5532	1476.18	46.851	1476.18	24.9314
	1479.25	73.7155	1479.25	42.1869	1479.25	36.8115	1479.25	24.9314
	1482.31	77.7313	1482.31	35.4939	1482.31	23.4255	1482.31	11.5454
	1485.37	76.7274	1485.37	48.8799	1485.37	20.079	1485.37	1.5059
	1488.42	78.066	1488.42	47.2067	1488.42	30.1185	1488.42	-21.9196
	1491.48	72.3769	1491.48	33.8207	1491.48	6.693	1491.48	-45.3451
	1494.53	70.0344	1494.53	10.3951	1494.53	-3.3465	1494.53	-48.6916
	1497.58	70.369	1497.58	25.4544	1497.58	10.0395	1497.58	-38.6521
	1500.63	71.373	1500.63	40.5136	1500.63	6.693	1500.63	1.5059
	1503.68	72.7116	1503.68	45.5334	1503.68	-10.0395	1503.68	11.5454
	1506.72	68.3611	1506.72	37.1671	1506.72	-13.386	1506.72	31.6244
	1509.76	68.0264	1509.76	30.4742	1509.76	10.0395	1509.76	8.1989
	1512.8	67.3571	1512.8	32.1474	1512.8	46.851	1512.8	21.5849
	1515.84	71.0383	1515.84	45.5334	1515.84	36.8115	1515.84	4.8524
	1518.87	67.6917	1518.87	45.5334	1518.87	36.8115	1518.87	31.6244
	1521.9	71.3729	1521.9	42.1869	1521.9	20.079	1521.9	18.2384
	1524.93	68.3611	1524.93	17.0881	1524.93	1e-05	1524.93	-1.8406
	1527.96	70.0344	1527.96	8.72185	1527.96	30.1185	1527.96	-48.6916
	1530.99	61.3333	1530.99	0.35555	1530.99	-3.3465	1530.99	-48.6916
	1534.01	59.9947	1534.01	7.0486	1534.01	13.386	1534.01	-35.3056
	1537.03	57.6521	1537.03	20.4346	1537.03	-23.4255	1537.03	-35.3056
	1540.05	60.3294	1540.05	12.0684	1540.05	23.4255	1540.05	-18.5731
	1543.07	57.3175	1543.07	10.3951	1543.07	16.7325	1543.07	-11.8801
	1546.08	58.3214	1546.08	-1.3177	1546.08	16.7325	1546.08	21.5849
	1549.09	53.3017	1549.09	7.0486	1549.09	0	1549.09	14.8919
	1552.1	53.971	1552.1	15.4148	1552.1	-6.693	1552.1	34.9709
	1555.11	51.2937	1555.11	33.8207	1555.11	6.693	1555.11	24.9314
	1558.12	48.6165	1558.12	32.1474	1558.12	-3.3465	1558.12	-8.5336
	1561.12	47.2779	1561.12	32.1474	1561.12	3.3465	1561.12	-31.9591
	1564.12	43.2621	1564.12	13.7416	1564.12	-13.386	1564.12	-35.3056
	1567.12	42.9274	1567.12	17.0881	1567.12	-10.0395	1567.12	-11.8801
	1570.12	41.5888	1570.12	13.7416	1570.12	-10.0395	1570.12	-21.9196
	1573.12	40.2502	1573.12	23.7811	1573.12	-30.1185	1573.12	-15.2266
	1576.11	39.5809	1576.11	30.4741	1576.11	-10.0395	1576.11	-35.3056
	1579.1	36.9037	1579.1	22.1078	1579.1	10.0395	1579.1	-15.2266
	1582.09	36.2344	1582.09	10.3951	1582.09	40.158	1582.09	-48.6916
	1585.08	33.5571	1585.08	2.0288	1585.08	20.079	1585.08	-31.959
	1588.06	31.8839	1588.06	-8.0107	1588.06	16.7325	1588.06	-58.731
	1591.04	31.2146	1591.04	-8.0107	1591.04	26.772	1591.04	-5.1871
	1594.02	35.2304	1594.02	-4.6642	1594.02	-1e-05	1594.02	-15.2266
	1597	37.2383	1597	12.0684	1597	-10.0395	1597	-8.5336
	1599.98	38.9116	1599.98	12.0684	1599.98	-3.3465	1599.98	-25.2661
	1602.95	35.8997	1602.95	12.0684	1602.95	23.4255	1602.95	-1.8406
	1605.92	29.876	1605.92	-1.3177	1605.92	36.8115	1605.92	-1.8406
	1608.89	22.179	1608.89	8.72185	1608.89	-6.693	1608.89	-28.6126
	1611.86	20.5057	1611.86	0.35555	1611.86	3.3465	1611.86	-38.6521
	1614.82	28.5374	1614.82	13.7416	1614.82	3.3465	1614.82	-28.6126
	1617.78	35.565	1617.78	28.8009	1617.78	40.158	1617.78	-1.8406
	1620.75	33.2225	1620.75	27.1276	1620.75	36.8115	1620.75	-5.1871
	1623.7	29.5413	1623.7	23.7811	1623.7	30.1185	1623.7	-5.1871
	1626.66	23.8522	1626.66	-6.33745	1626.66	13.386	1626.66	-21.9196
	1629.61	28.5373	1629.61	10.395	1629.61	16.7325	1629.61	-41.9986
	1632.57	26.1948	1632.57	18.7614	1632.57	40.158	1632.57	-18.5731
	1635.52	30.2106	1635.52	35.4939	1635.52	60.237	1635.52	-1.8406
	1638.46	28.5374	1638.46	37.1671	1638.46	50.1975	1638.46	11.5454
	1641.41	31.8839	1641.41	42.1868	1641.41	40.158	1641.41	-11.8801
	1644.35	32.5532	1644.35	47.2066	1644.35	20.079	1644.35	-25.2661
	1647.3	33.8918	1647.3	57.2461	1647.3	43.5045	1647.3	-15.2266
	1650.24	28.5373	1650.24	37.1671	1650.24	36.8115	1650.24	-8.5336
	1653.17	27.5334	1653.17	23.7811	1653.17	13.386	1653.17	-5.1871
	1656.11	30.5452	1656.11	2.0288	1656.11	-3e-05	1656.11	21.5849
	1659.04	36.9036	1659.04	3.70205	1659.04	-13.386	1659.04	18.2384
	1661.97	41.9234	1661.97	10.395	1661.97	20.079	1661.97	11.5454
	1664.9	41.9234	1664.9	12.0683	1664.9	33.465	1664.9	-18.5731
	1667.83	42.2581	1667.83	18.7613	1667.83	40.158	1667.83	-21.9196
	1670.75	40.2502	1670.75	20.4346	1670.75	-2e-05	1670.75	-21.9196
	1673.68	39.9155	1673.68	30.4741	1673.68	-33.465	1673.68	-11.8801
	1676.6	42.9274	1676.6	35.4939	1676.6	-60.237	1676.6	-1.8406
	1679.51	42.2581	1679.51	15.4148	1679.51	-33.465	1679.51	-1.8406
	1682.43	38.2423	1682.43	17.0881	1682.43	-16.7325	1682.43	-5.1871
	1685.34	34.5611	1685.34	-1.3177	1685.34	3.3465	1685.34	-28.6126
	1688.26	36.9036	1688.26	10.3951	1688.26	26.772	1688.26	-8.5336
	1691.17	41.2541	1691.17	10.3951	1691.17	46.851	1691.17	-25.2661
	1694.08	39.2462	1694.08	23.7811	1694.08	20.079	1694.08	-31.9591
	1696.98	31.2146	1696.98	27.1276	1696.98	20.079	1696.98	-55.3846
	1699.88	24.1869	1699.88	10.3951	1699.88	26.772	1699.88	-45.3451
	1702.79	22.8483	1702.79	5.37535	1702.79	46.851	1702.79	-1.8406
	1705.69	23.8522	1705.69	-2.99095	1705.69	26.772	1705.69	18.2384
	1708.58	21.8443	1708.58	5.37535	1708.58	16.7325	1708.58	38.3174
	1711.48	20.1711	1711.48	5.37535	1711.48	30.1185	1711.48	11.5454
	1714.37	19.8364	1714.37	17.0881	1714.37	20.079	1714.37	-11.8801
	1717.26	22.179	1717.26	8.7218	1717.26	16.7325	1717.26	-52.0381
	1720.15	20.5057	1720.15	3.70205	1720.15	-13.386	1720.15	-62.0776
	1723.04	20.8404	1723.04	-4.6642	1723.04	10.0395	1723.04	-48.6916
	1725.93	20.1711	1725.93	-2.99095	1725.93	-16.7325	1725.93	-21.9196
	1728.81	20.8404	1728.81	5.3753	1728.81	-6.693	1728.81	-1.8406
	1731.69	16.8246	1731.69	2.0288	1731.69	-13.386	1731.69	-5.1871
	1734.57	15.486	1734.57	0.35555	1734.57	-23.4255	1734.57	-28.6126
	1737.45	15.486	1737.45	0.35555	1737.45	-23.4255	1737.45	-35.3056
	1740.32	17.1592	1740.32	2.0288	1740.32	-23.4255	1740.32	-48.6916
	1743.19	17.4939	1743.19	3.70205	1743.19	-20.079	1743.19	-52.038
	1746.07	16.8246	1746.07	5.3753	1746.07	3.3465	1746.07	-35.3056
	1748.93	16.1553	1748.93	10.3951	1748.93	-3.3465	1748.93	-41.9985
	1751.8	17.4939	1751.8	18.7614	1751.8	26.772	1751.8	-18.5731
	1754.67	18.8325	1754.67	15.4148	1754.67	6.693	1754.67	-38.6521
	1757.53	22.8483	1757.53	20.4346	1757.53	6.693	1757.53	-21.9196
	1760.39	23.1829	1760.39	18.7614	1760.39	-6.693	1760.39	-28.6126
	1763.25	22.8483	1763.25	17.0881	1763.25	0	1763.25	-28.6125
	1766.1	19.5018	1766.1	18.7613	1766.1	-3.3465	1766.1	-31.959
	1768.96	19.5018	1768.96	7.04855	1768.96	6.693	1768.96	-31.959
	1771.81	21.8443	1771.81	20.4346	1771.81	-3.3465	1771.81	-15.2266
	1774.66	24.1869	1774.66	15.4148	1774.66	10.0395	1774.66	4.8524
	1777.51	21.175	1777.51	17.088	1777.51	3.3465	1777.51	24.9314
	1780.36	15.1513	1780.36	7.04855	1780.36	3.3465	1780.36	-1.8406
	1783.2	9.12759	1783.2	-11.3572	1783.2	-3.3465	1783.2	-8.5336
	1786.04	7.11968	1786.04	-13.0305	1786.04	-26.772	1786.04	-31.959
	1788.88	9.46224	1788.88	-14.7037	1788.88	-23.4255	1788.88	-45.345
	1791.72	13.1434	1791.72	-8.0107	1791.72	-30.1185	1791.72	-48.6915
	1794.56	17.1592	1794.56	-6.33745	1794.56	-33.465	1794.56	-11.8801
	1797.39	17.1592	1797.39	-19.7234	1797.39	-63.5835	1797.39	-11.8801
	1800.22	17.4939	1800.22	-4.6642	1800.22	-87.009	1800.22	-45.3451
	1803.06	15.486	1803.06	-4.6642	1803.06	-83.6625	1803.06	-105.582
	1805.88	12.8087	1805.88	2.0288	1805.88	-43.5045	1805.88	-105.582
	1808.71	8.12364	1808.71	-8.0107	1808.71	-36.8115	1808.71	-82.1565
	1811.53	6.45039	1811.53	-11.3572	1811.53	6.693	1811.53	-55.3846
	1814.36	7.78899	1814.36	-6.33745	1814.36	-13.386	1814.36	-21.9196
	1817.18	9.79689	1817.18	-11.3572	1817.18	16.7325	1817.18	-35.3055
	1820	13.478	1820	-16.377	1820	-3.3465	1820	-52.038
	1822.81	16.4899	1822.81	-9.68395	1822.81	-6.693	1822.81	-65.424
	1825.63	16.1552	1825.63	-1.3177	1825.63	-16.7325	1825.63	-35.3055
	1828.44	16.1552	1828.44	10.395	1828.44	-43.5044	1828.44	-35.3055
	1831.25	12.1394	1831.25	2.0288	1831.25	-26.772	1831.25	-28.6126
	1834.06	11.8048	1834.06	-9.68395	1834.06	-30.1185	1834.06	-11.8801
	1836.86	10.1315	1836.86	-13.0305	1836.86	-23.4255	1836.86	1.5059
	1839.67	14.1473	1839.67	-8.0107	1839.67	-23.4255	1839.67	-25.2661
	1842.47	15.8206	1842.47	5.3753	1842.47	-16.7325	1842.47	-35.3056
	1845.27	15.1513	1845.27	5.3753	1845.27	-6.693	1845.27	-41.9985
	1848.07	13.478	1848.07	5.3753	1848.07	-23.4255	1848.07	-15.2266
	1850.87	15.1513	1850.87	-4.6642	1850.87	10.0395	1850.87	-55.3845
	1853.66	17.1592	1853.66	-2.99095	1853.66	16.7325	1853.66	-45.345
	1856.45	16.4899	1856.45	-8.0107	1856.45	16.7325	1856.45	-55.3845
	1859.24	15.1513	1859.24	-1.3177	1859.24	-40.158	1859.24	-55.3845
	1862.03	14.482	1862.03	-21.3967	1862.03	-46.8509	1862.03	-58.731
	1864.82	18.1632	1864.82	-14.7037	1864.82	-36.8115	1864.82	-38.652
	1867.6	21.8443	1867.6	-11.3572	1867.6	-23.4255	1867.6	1.5059
	1870.39	23.5175	1870.39	10.395	1870.39	-36.8114	1870.39	1.5059
	1873.17	18.8325	1873.17	-2.99095	1873.17	-43.5044	1873.17	-8.5336
	1875.94	14.8166	1875.94	-4.6642	1875.94	-46.8509	1875.94	-25.266
	1878.72	12.1394	1878.72	-18.0502	1878.72	-30.1185	1878.72	-18.5731
	1881.5	15.1513	1881.5	-21.3967	1881.5	-3.3465	1881.5	-5.1871
	1884.27	15.1513	1884.27	-28.0896	1884.27	10.0395	1884.27	-18.5731
	1887.04	17.4938	1887.04	-23.0699	1887.04	0	1887.04	-35.3055
	1889.81	17.8285	1889.81	-11.3572	1889.81	-33.465	1889.81	-58.731
	1892.58	20.5057	1892.58	-8.0107	1892.58	-40.1579	1892.58	-25.2661
	1895.34	18.8325	1895.34	-2.99095	1895.34	-46.851	1895.34	-25.2661
	1898.1	18.4978	1898.1	-6.33745	1898.1	-50.1974	1898.1	-25.2661
	1900.87	18.4978	1900.87	-16.377	1900.87	-56.8904	1900.87	-55.3845
	1903.62	17.4938	1903.62	-14.7037	1903.62	-50.1975	1903.62	-48.6915
	1906.38	13.478	1906.38	-21.3967	1906.38	-60.2369	1906.38	-52.038
	1909.14	12.4741	1909.14	-14.7037	1909.14	-53.5439	1909.14	-21.9195
	1911.89	12.4741	1911.89	-21.3967	1911.89	-70.2764	1911.89	-1.8406
	1914.64	13.1434	1914.64	-16.377	1914.64	-50.1974	1914.64	-18.5731
	1917.39	11.8048	1917.39	-11.3572	1917.39	-50.1974	1917.39	-31.959
	1920.14	10.8009	1920.14	-11.3572	1920.14	-26.772	1920.14	-25.266
	1922.89	9.46225	1922.89	-23.0699	1922.89	-43.5045	1922.89	-1.8406
	1925.63	5.11179	1925.63	-28.0897	1925.63	-63.5834	1925.63	-8.5336
	1928.37	5.11179	1928.37	-18.0502	1928.37	-46.851	1928.37	-8.5336
	1931.11	5.78108	1931.11	-2.99095	1931.11	-30.1185	1931.11	-28.6125
	1933.85	13.478	1933.85	5.3753	1933.85	-3.3465	1933.85	-68.7705
	1936.59	13.1434	1936.59	-16.377	1936.59	-56.8904	1936.59	-102.236
	1939.32	17.8285	1939.32	-14.7037	1939.32	-73.6229	1939.32	-88.8495
	1942.05	14.8166	1942.05	-23.0699	1942.05	-103.741	1942.05	-62.0775
	1944.78	16.4899	1944.78	-2.99095	1944.78	-90.3554	1944.78	-58.731
	1947.51	12.4741	1947.51	8.7218	1947.51	-76.9694	1947.51	-55.3845
	1950.24	10.4662	1950.24	5.3753	1950.24	-60.2369	1950.24	-65.424
	1952.96	9.12758	1952.96	2.0288	1952.96	-23.4255	1952.96	-65.424
	1955.69	9.12758	1955.69	-18.0502	1955.69	-26.772	1955.68	-78.81
	1958.41	8.79293	1958.41	-19.7234	1958.41	-30.1185	1958.41	-62.0775
	1961.12	6.78503	1961.12	-18.0502	1961.12	-63.5834	1961.12	-68.7705
	1963.84	2.76923	1963.84	-18.0502	1963.84	-73.6229	1963.84	-58.731
	1966.56	2.09993	1966.56	-11.3572	1966.56	-70.2764	1966.56	-52.038
	1969.27	-0.57727	1969.27	-4.6642	1969.27	-36.8115	1969.27	-41.9985
	1971.98	-0.24262	1971.98	2.0288	1971.98	-23.4255	1971.98	-31.959
	1974.69	-1.58122	1974.69	7.04855	1974.69	-33.465	1974.69	-35.3055
	1977.4	1.76528	1977.4	-8.0107	1977.4	-63.5834	1977.4	-11.8801
	1980.1	0.42668	1980.1	-14.7037	1980.1	-63.5834	1980.1	-15.2266
	1982.81	-1.91587	1982.81	-24.7431	1982.81	-56.8904	1982.81	1.5059
	1985.51	-3.92377	1985.51	-14.7037	1985.51	-60.2369	1985.51	-21.9196
	1988.21	-2.91982	1988.21	-16.377	1988.21	-43.5045	1988.21	-62.0775
	1990.91	-2.58517	1990.91	-19.7234	1990.91	-50.1975	1990.91	-68.7705
	1993.6	-4.25842	1993.6	-28.0896	1993.6	-30.1185	1993.6	-68.7705
	1996.3	-4.59307	1996.3	-11.3572	1996.3	-40.158	1996.3	-62.0775
	1998.99	-4.25842	1998.99	-4.6642	1998.99	-43.5045	1998.99	-75.4635
	2001.68	-5.59702	2001.68	-2.99095	2001.68	-73.623	2001.68	-82.1565
	2004.37	-5.93167	2004.37	-19.7234	2004.37	-93.7019	2004.37	-88.8495
	2007.06	-3.92377	2007.06	-18.0502	2007.06	-80.3159	2007.06	-92.196
	2009.74	-2.25052	2009.74	-19.7234	2009.74	-80.3159	2009.74	-92.196
	2012.43	-1.91587	2012.43	-14.7037	2012.43	-80.3159	2012.43	-78.81
	2015.11	-5.93167	2015.11	-24.7431	2015.11	-93.7019	2015.11	-62.0775
	2017.79	-5.93167	2017.79	-21.3967	2017.79	-66.9299	2017.79	-78.81
	2020.46	-9.61281	2020.46	-26.4164	2020.46	-50.1974	2020.46	-58.731
	2023.14	-10.2821	2023.14	-29.763	2023.14	-36.8115	2023.14	-75.4635
	2025.81	-11.9554	2025.81	-36.4559	2025.81	-63.5834	2025.81	-62.0775
	2028.49	-7.60492	2028.49	-19.7234	2028.49	-70.2764	2028.49	-85.503
	2031.16	-7.93956	2031.16	-11.3572	2031.16	-70.2764	2031.16	-62.0775
	2033.82	-6.26632	2033.82	-14.7037	2033.82	-56.8904	2033.82	-68.7705
	2036.49	-8.94352	2036.49	-31.4362	2036.49	-63.5835	2036.49	-48.6915
	2039.16	-5.93167	2039.16	-13.0305	2039.16	-83.6624	2039.16	-62.0775
	2041.82	-5.59702	2041.82	-1.3177	2041.82	-100.395	2041.82	-65.424
	2044.48	-3.25447	2044.48	2.0288	2044.48	-83.6624	2044.48	-72.117
	2047.14	-5.59702	2047.14	-11.3572	2047.14	-60.237	2047.14	-92.196
	2049.79	-8.60887	2049.79	-14.7037	2049.79	-36.8115	2049.79	-75.4635
	2052.45	-10.2821	2052.45	-21.3967	2052.45	-33.465	2052.45	-68.7705
	2055.1	-9.94746	2055.1	-6.33745	2055.1	-56.8905	2055.1	-38.652
	2057.76	-8.94352	2057.76	-16.377	2057.76	-66.93	2057.76	-31.9591
	2060.41	-7.60492	2060.41	-6.33745	2060.41	-70.2764	2060.41	-11.8801
	2063.05	-8.27422	2063.05	-38.1292	2063.05	-60.2369	2063.05	-25.2661
	2065.7	-6.26632	2065.7	-21.3967	2065.7	-66.9299	2065.7	-48.6916
	2068.34	-8.27422	2068.34	-34.7827	2068.34	-56.8905	2068.34	-52.0381
	2070.99	-7.27027	2070.99	-19.7234	2070.99	-56.8905	2070.99	-75.4635
	2073.63	-9.94747	2073.63	-38.1292	2073.63	-20.079	2073.63	-41.9986
	2076.27	-8.94352	2076.27	-48.1686	2076.27	-40.158	2076.27	-78.81
	2078.9	-7.27027	2078.9	-53.1884	2078.9	-33.465	2078.9	-78.81
	2081.54	-3.25447	2081.54	-43.1489	2081.54	-60.237	2081.54	-88.8495
	2084.17	-2.25052	2084.17	-18.0502	2084.17	-40.158	2084.17	-72.117
	2086.8	-1.24657	2086.8	-19.7234	2086.8	-50.1975	2086.8	-68.7705
	2089.43	2.43458	2089.43	-8.0107	2089.43	-43.5045	2089.43	-82.1565
	2092.06	1.43063	2092.06	-8.0107	2092.06	-76.9695	2092.06	-102.236
	2094.69	-1.24657	2094.69	-8.0107	2094.69	-53.544	2094.69	-85.503
	2097.31	-2.25052	2097.31	-8.0107	2097.31	-50.1975	2097.31	-78.81
	2099.93	-2.25052	2099.93	-14.7037	2099.93	-40.158	2099.93	-55.3845
	2102.55	0.76133	2102.55	-2.99095	2102.55	-33.465	2102.55	-65.424
	2105.17	-2.58517	2105.17	-6.33745	2105.17	-13.386	2105.17	-82.1565
	2107.79	-0.24262	2107.79	-2.99095	2107.79	-16.7325	2107.79	-78.8101
	2110.41	-1.24657	2110.41	-11.3572	2110.41	-66.93	2110.41	-98.8891
	2113.02	-2.91982	2113.02	-29.763	2113.02	-113.781	2113.02	-112.275
	2115.63	-3.58912	2115.63	-26.4165	2115.63	-103.741	2115.63	-129.007
	2118.24	-3.25447	2118.24	-23.0699	2118.24	-66.9299	2118.24	-92.196
	2120.85	-1.58122	2120.85	-13.0305	2120.85	-40.158	2120.85	-52.038
	2123.45	-5.59702	2123.45	-28.0897	2123.45	-30.1185	2123.45	-48.6916
	2126.06	-8.94352	2126.06	-33.1095	2126.06	-56.8905	2126.06	-72.117
	2128.66	-12.29	2128.66	-39.8025	2128.66	-36.8115	2128.66	-102.236
	2131.26	-8.27422	2131.26	-21.3967	2131.26	-50.1975	2131.26	-78.81
	2133.86	-6.26632	2133.86	-21.3967	2133.86	-50.1975	2133.86	-65.424
	2136.46	-3.25447	2136.46	-11.3572	2136.46	-93.7019	2136.46	-58.731
	2139.05	-6.93562	2139.05	-28.0897	2139.05	-100.395	2139.05	-68.7705
	2141.65	-6.60097	2141.65	-21.3967	2141.65	-97.0484	2141.65	-105.582
	2144.24	-7.27027	2144.24	-21.3967	2144.24	-70.2765	2144.24	-102.236
	2146.83	-5.93167	2146.83	-6.33745	2146.83	-83.6625	2146.83	-95.5425
	2149.42	-5.26237	2149.42	-8.0107	2149.42	-76.9695	2149.42	-65.424
	2152	-5.59702	2152	-4.6642	2152	-70.2765	2152	-85.503
	2154.59	-3.92377	2154.59	-2.99095	2154.59	-46.851	2154.59	-135.701
	2157.17	-2.58517	2157.17	7.04855	2157.17	-40.158	2157.17	-102.236
	2159.75	-3.92377	2159.75	-2.99095	2159.75	-73.6229	2159.75	-78.81
	2162.33	-4.59307	2162.33	-14.7036	2162.33	-66.9299	2162.33	-58.731
	2164.91	-8.60887	2164.91	-33.1094	2164.91	-70.2764	2164.91	-78.81
	2167.49	-6.93562	2167.49	-31.4362	2167.49	-43.5045	2167.49	-105.582
	2170.06	-7.93957	2170.06	-28.0896	2170.06	-63.5834	2170.06	-78.81
	2172.63	-6.60097	2172.63	-24.7432	2172.63	-63.5834	2172.63	-98.8889
	2175.2	-7.60492	2175.2	-21.3967	2175.2	-80.3159	2175.2	-68.7705
	2177.77	-6.93562	2177.77	-31.4362	2177.77	-46.851	2177.77	-62.0775
	2180.34	-6.60097	2180.34	-31.4362	2180.34	-46.851	2180.34	-55.3845
	2182.91	-4.25842	2182.91	-41.4757	2182.91	-16.7325	2182.91	-75.4636
	2185.47	-4.59307	2185.47	-23.0699	2185.47	-40.158	2185.47	-102.236
	2188.03	-5.59702	2188.03	-19.7234	2188.03	-50.1975	2188.03	-112.275
	2190.59	-9.94746	2190.59	-8.0107	2190.59	-73.6229	2190.59	-88.8495
	2193.15	-9.27817	2193.15	-21.3967	2193.15	-80.3159	2193.15	-102.236
	2195.71	-7.60492	2195.71	-24.7432	2195.71	-70.2764	2195.71	-108.928
	2198.26	-3.25447	2198.26	-34.7827	2198.26	-90.3554	2198.26	-122.314
	2200.81	-4.25842	2200.81	-33.1094	2200.81	-113.781	2200.81	-98.889
	2203.37	-5.59702	2203.37	-28.0896	2203.37	-110.434	2203.37	-65.424
	2205.92	-7.60492	2205.92	-21.3967	2205.92	-100.395	2205.92	-62.0775
	2208.46	-9.27817	2208.46	-18.0502	2208.46	-83.6624	2208.46	-48.6915
	2211.01	-9.94747	2211.01	-23.0699	2211.01	-66.9299	2211.01	-58.731
	2213.55	-10.2821	2213.55	-19.7234	2213.55	-53.544	2213.55	-52.038
	2216.1	-4.25842	2216.1	-14.7037	2216.1	-53.544	2216.1	-65.424
	2218.64	-2.91982	2218.64	-23.0699	2218.64	-80.3159	2218.64	-75.4635
	2221.18	-4.92772	2221.18	-38.1292	2221.18	-90.3554	2221.18	-75.4635
	2223.71	-10.2821	2223.71	-39.8025	2223.71	-80.3159	2223.71	-85.503
	2226.25	-6.60097	2226.25	-18.0502	2226.25	-70.2765	2226.25	-75.4635
	2228.78	-2.25052	2228.78	-1.3177	2228.78	-63.5835	2228.78	-98.889
	2231.32	0.09203	2231.32	-11.3572	2231.32	-80.3159	2231.32	-68.7705
	2233.85	-4.92772	2233.85	-29.7629	2233.85	-83.6624	2233.85	-55.3845
	2236.37	-8.60887	2236.37	-44.8222	2236.37	-83.6624	2236.37	-55.3845
	2238.9	-11.2861	2238.9	-38.1292	2238.9	-66.9299	2238.9	-78.81
	2241.43	-9.61282	2241.43	-21.3967	2241.43	-76.9694	2241.43	-139.047
	2243.95	-6.60097	2243.95	-6.33745	2243.95	-76.9694	2243.95	-132.354
	2246.47	-2.25052	2246.47	-6.33745	2246.47	-93.7019	2246.47	-129.007
	2248.99	-4.59307	2248.99	-13.0305	2248.99	-103.741	2248.99	-75.4635
	2251.51	-8.27422	2251.51	-24.7432	2251.51	-103.741	2251.51	-45.345
	2254.03	-11.9554	2254.03	-29.763	2254.03	-80.3159	2254.03	-38.652
	2256.54	-10.6168	2256.54	-28.0897	2256.54	-50.1974	2256.54	-41.9985
	2259.06	-7.60491	2259.06	-14.7036	2259.06	-60.2369	2259.06	-41.9985
	2261.57	-6.93562	2261.57	-6.33745	2261.57	-60.2369	2261.57	-28.6125
	2264.08	-6.60097	2264.08	-11.3572	2264.08	-36.8114	2264.08	-38.652
	2266.59	-7.27027	2266.59	-23.0699	2266.59	-36.8114	2266.59	-52.038
	2269.09	-6.60096	2269.09	-26.4164	2269.09	-56.8904	2269.09	-75.4635
	2271.6	-5.26237	2271.6	-26.4164	2271.6	-97.0484	2271.6	-92.196
	2274.1	-4.25842	2274.1	-9.68395	2274.1	-73.6229	2274.1	-88.8495
	2276.6	-2.91982	2276.6	-8.0107	2276.6	-46.851	2276.6	-82.1565
	2279.1	-5.93166	2279.1	-14.7037	2279.1	-16.7325	2279.1	-52.038
	2281.6	-10.6168	2281.6	-41.4757	2281.6	-20.079	2281.6	-62.0775
	2284.1	-12.9593	2284.1	-49.8419	2284.1	-36.8114	2284.1	-78.81
	2286.59	-6.60096	2286.59	-43.1489	2286.59	-60.2369	2286.59	-78.81
	2289.08	0.76133	2289.08	-13.0304	2289.08	-70.2764	2289.08	-72.117
	2291.58	1.09598	2291.58	-11.3572	2291.58	-83.6624	2291.58	-58.731
	2294.06	-0.91192	2294.06	-13.0304	2294.06	-87.0088	2294.06	-78.8099
	2296.55	-4.59307	2296.55	-29.7629	2296.55	-66.9299	2296.55	-78.8099
	2299.04	-3.58912	2299.04	-28.0896	2299.04	-66.9299	2299.04	-82.1564
	2301.52	-6.26632	2301.52	-28.0896	2301.52	-46.851	2301.52	-55.3845
	2304.01	-6.93561	2304.01	-21.3967	2304.01	-73.6229	2304.01	-45.345
	2306.49	-8.27421	2306.49	-26.4164	2306.49	-50.1974	2306.49	-45.345
	2308.97	-9.61281	2308.97	-26.4164	2308.97	-56.8904	2308.97	-75.4634
	2311.44	-9.94746	2311.44	-36.4559	2311.44	-56.8904	2311.44	-85.5029
	2313.92	-11.286	2313.92	-26.4164	2313.92	-63.5834	2313.92	-72.1169
	2316.39	-11.6207	2316.39	-34.7826	2316.39	-60.2369	2316.39	-41.9985
	2318.87	-10.9514	2318.87	-41.4757	2318.87	-60.2369	2318.87	-28.6125
	2321.34	-9.61281	2321.34	-48.1686	2321.34	-63.5834	2321.34	-31.959
	2323.81	-7.27026	2323.81	-38.1292	2323.81	-97.0483	2323.81	-28.6125
	2326.28	-5.59701	2326.28	-14.7036	2326.28	-90.3553	2326.28	-18.573
	2328.74	-6.26631	2328.74	-18.0501	2328.74	-80.3158	2328.74	-18.573
	2331.21	-7.60491	2331.21	-11.3572	2331.21	-53.5439	2331.21	-38.652
	2333.67	-9.94745	2333.67	-29.7629	2333.67	-63.5834	2333.67	-65.4239
	2336.13	-8.94351	2336.13	-24.7431	2336.13	-80.3159	2336.13	-102.235
	2338.59	-8.60886	2338.59	-36.4559	2338.59	-83.6624	2338.59	-112.275
	2341.05	-8.27421	2341.05	-38.1292	2341.05	-73.6229	2341.05	-108.928
	2343.5	-8.60886	2343.5	-41.4757	2343.5	-50.1974	2343.5	-85.5029
	2345.96	-8.94351	2345.96	-39.8024	2345.96	-40.1579	2345.96	-78.8099
	2348.41	-8.27421	2348.41	-36.4559	2348.41	-46.8509	2348.41	-65.4239
	2350.86	-8.60886	2350.86	-44.8222	2350.86	-70.2764	2350.86	-62.0774
	2353.31	-7.93956	2353.31	-38.1292	2353.31	-107.088	2353.31	-65.424
	2355.76	-6.26631	2355.76	-41.4756	2355.76	-110.434	2355.76	-92.1959
	2358.2	-5.59701	2358.2	-28.0896	2358.2	-100.395	2358.2	-78.8099
	2360.65	-3.25447	2360.65	-31.4362	2360.65	-93.7018	2360.65	-68.7704
	2363.09	-3.92377	2363.09	-21.3967	2363.09	-73.6229	2363.09	-45.345
	2365.53	-1.91587	2365.53	-9.6839	2365.53	-83.6623	2365.53	-35.3055
	2367.97	-5.59702	2367.97	-14.7037	2367.97	-56.8904	2367.97	-28.6125
	2370.41	-6.60096	2370.41	-18.0501	2370.41	-73.6228	2370.41	-31.959
	2372.85	-6.26631	2372.85	-26.4164	2372.85	-63.5834	2372.85	-58.731
	2375.28	-4.59306	2375.28	-23.0699	2375.28	-83.6624	2375.28	-55.3845
	2377.71	-6.26632	2377.71	-34.7826	2377.71	-73.6229	2377.71	-78.8099
	2380.15	-8.27421	2380.15	-44.8222	2380.15	-80.3159	2380.15	-68.7704
	2382.58	-8.60886	2382.58	-44.8222	2382.58	-97.0483	2382.58	-78.8099
	2385	-4.92772	2385	-29.7629	2385	-76.9694	2385	-52.038
	2387.43	-1.58122	2387.43	-21.3967	2387.43	-70.2764	2387.43	-41.9985
	2389.85	-2.58517	2389.85	-9.6839	2389.85	-70.2763	2389.85	-38.652
	2392.28	-2.25052	2392.28	-9.6839	2392.28	-90.3553	2392.28	-38.652
	2394.7	-3.58911	2394.7	-9.6839	2394.7	-83.6623	2394.7	-75.4634
	2397.12	-2.25052	2397.12	-24.7431	2397.12	-50.1974	2397.12	-82.1564
	2399.54	-2.25052	2399.54	-31.4362	2399.54	-60.2369	2399.54	-92.1959
	2401.95	-5.26237	2401.95	-43.1489	2401.95	-70.2764	2401.95	-85.5029
	2404.37	-4.25842	2404.37	-26.4164	2404.37	-103.741	2404.37	-88.8494
	2406.78	-4.92772	2406.78	-31.4362	2406.78	-100.395	2406.78	-82.1564
	2409.19	-4.92772	2409.19	-28.0896	2409.19	-107.088	2409.19	-58.731
	2411.6	-6.60096	2411.6	-41.4757	2411.6	-70.2764	2411.6	-72.1169
	2414.01	-7.60491	2414.01	-33.1094	2414.01	-53.5439	2414.01	-72.1169
	2416.42	-6.26631	2416.42	-21.3967	2416.42	-36.8114	2416.42	-72.1169
	2418.83	-5.59701	2418.83	-26.4164	2418.83	-26.7719	2418.83	-38.652
	2421.23	-4.59307	2421.23	-28.0896	2421.23	-36.8114	2421.23	-38.652
	2423.63	-4.25842	2423.63	-29.7629	2423.63	-26.772	2423.63	-31.959
	2426.03	-4.25842	2426.03	-38.1292	2426.03	-20.079	2426.03	-58.731
	2428.43	-4.59307	2428.43	-34.7826	2428.43	-23.4254	2428.43	-78.8099
	2430.83	-6.93562	2430.83	-44.8222	2430.83	-30.1184	2430.83	-108.928
	2433.22	-3.25447	2433.22	-24.7431	2433.22	-60.2369	2433.22	-98.8889
	2435.62	-3.92377	2435.62	-19.7234	2435.62	-46.8509	2435.62	-98.8889
	2438.01	2.43457	2438.01	12.0683	2438.01	-56.8904	2438.01	-88.8494
	2440.4	0.76132	2440.4	8.7218	2440.4	-60.2369	2440.4	-122.314
	2442.79	-0.57727	2442.79	3.70205	2442.79	-87.0088	2442.79	-108.928
	2445.18	-3.58912	2445.18	-18.0501	2445.18	-83.6623	2445.18	-112.275
	2447.56	-6.26632	2447.56	-23.0699	2447.56	-76.9693	2447.56	-82.1564
	2449.95	-3.25447	2449.95	-4.6642	2449.95	-70.2764	2449.95	-102.235
	2452.33	-1.24657	2452.33	2.0288	2452.33	-103.741	2452.33	-85.5029
	2454.71	-3.25446	2454.71	3.70205	2454.71	-120.474	2454.71	-88.8494
	2457.09	-2.58516	2457.09	-11.3572	2457.09	-110.434	2457.09	-75.4634
	2459.47	-5.26236	2459.47	-19.7234	2459.47	-63.5833	2459.47	-65.4239
	2461.85	-0.24262	2461.85	-14.7036	2461.85	-63.5834	2461.85	-58.7309
	2464.22	-3.92377	2464.22	-21.3967	2464.22	-50.1974	2464.22	-48.6915
	2466.6	-3.92377	2466.6	-19.7234	2466.6	-87.0089	2466.6	-75.4634
	2468.97	-6.60096	2468.97	-23.0699	2468.97	-76.9694	2468.97	-62.0774
	2471.34	-5.26237	2471.34	-18.0501	2471.34	-107.088	2471.34	-55.3845
	2473.71	-6.26631	2473.71	-26.4164	2473.71	-90.3553	2473.71	-48.6915
	2476.07	-6.60096	2476.07	-38.1291	2476.07	-87.0088	2476.07	-45.345
	2478.44	-6.60096	2478.44	-33.1093	2478.44	-53.5439	2478.44	-68.7704
	2480.8	-6.93561	2480.8	-26.4164	2480.8	-56.8904	2480.8	-62.0774
	2483.16	-5.26236	2483.16	0.35555	2483.16	-56.8904	2483.16	-58.7309
	2485.53	-6.26631	2485.53	-9.68395	2485.53	-97.0483	2485.53	-28.6125
	2487.88	-4.92772	2487.88	-1.3177	2487.88	-87.0089	2487.88	-18.573
	2490.24	-5.59701	2490.24	-19.7234	2490.24	-93.7018	2490.24	-18.573
	2492.6	-3.58912	2492.6	-21.3967	2492.6	-73.6228	2492.6	-28.6125
	2494.95	-1.91587	2494.95	-26.4164	2494.95	-66.9298	2494.95	-25.266
	2497.31	-3.92377	2497.31	-31.4362	2497.31	-70.2764	2497.31	-38.652
	2499.66	-2.25052	2499.66	-18.0501	2499.66	-56.8904	2499.66	-55.3845
	2502.01	-2.91982	2502.01	-8.01065	2502.01	-90.3553	2502.01	-72.1169
	2504.35	0.42668	2504.35	18.7613	2504.35	-53.5439	2504.35	-95.5424
	2506.7	-2.58517	2506.7	10.395	2506.7	-83.6623	2506.7	-75.4634
	2509.05	-4.25842	2509.05	2.0288	2509.05	-60.2369	2509.05	-58.7309
	2511.39	-2.58517	2511.39	-2.99095	2511.39	-80.3158	2511.39	-15.2265
	2513.73	0.09203	2513.73	-9.6839	2513.73	-53.5439	2513.73	-25.266
	2516.07	1.43063	2516.07	-18.0501	2516.07	-43.5044	2516.07	-18.573
	2518.41	-2.25052	2518.41	-41.4756	2518.41	-36.8114	2518.41	-58.731
	2520.75	-4.59307	2520.75	-36.4559	2520.75	-40.1579	2520.75	-55.3845
	2523.08	-7.27027	2523.08	-31.4362	2523.08	-56.8904	2523.08	-62.0775
	2525.42	-6.60097	2525.42	-24.7431	2525.42	-70.2764	2525.42	-41.9985
	2527.75	-5.93167	2527.75	-14.7037	2527.75	-87.0089	2527.75	-35.3055
	2530.08	-3.58912	2530.08	-21.3967	2530.08	-66.9299	2530.08	-41.9985
	2532.41	-2.91982	2532.41	-13.0304	2532.41	-46.8509	2532.41	-52.038
	2534.74	-2.91982	2534.74	-28.0896	2534.74	-26.7719	2534.74	-55.3845
	2537.07	-3.58912	2537.07	-24.7431	2537.07	-56.8904	2537.07	-55.3845
	2539.39	-4.92772	2539.39	-28.0896	2539.39	-60.2369	2539.39	-38.652
	2541.71	-2.58517	2541.71	-2.99095	2541.71	-73.6228	2541.71	-45.345
	2544.04	-4.25842	2544.04	-13.0305	2544.04	-83.6623	2544.04	-65.424
	2546.36	-2.91982	2546.36	-18.0501	2546.36	-93.7018	2546.36	-68.7705
	2548.67	-4.59307	2548.67	-39.8023	2548.67	-113.781	2548.67	-55.3845
	2550.99	-3.92377	2550.99	-36.4558	2550.99	-63.5834	2550.99	-52.038
	2553.31	-6.26631	2553.31	-36.4559	2553.31	-66.9299	2553.31	-45.345
	2555.62	-9.61281	2555.62	-46.4954	2555.62	-3.3465	2555.62	-45.345
	2557.93	-7.93956	2557.93	-51.5151	2557.93	-13.386	2557.93	-38.652
	2560.24	-9.61281	2560.24	-53.1883	2560.24	-30.1184	2560.24	-52.038
	2562.55	-4.59306	2562.55	-33.1094	2562.55	-66.9298	2562.55	-52.038
	2564.86	-6.60096	2564.86	-23.0699	2564.86	-87.0088	2564.86	-48.6915
	2567.17	-0.91192	2567.17	-4.6642	2567.17	-73.6228	2567.17	-38.652
	2569.47	-4.92772	2569.47	-16.377	2569.47	-80.3158	2569.47	-48.6915
	2571.78	-3.25447	2571.78	-14.7037	2571.78	-40.1579	2571.78	-41.9985
	2574.08	-5.26237	2574.08	-18.0501	2574.08	-50.1974	2574.08	-58.731
	2576.38	-5.26237	2576.38	-26.4164	2576.38	-50.1974	2576.38	-41.9985
	2578.68	-3.25447	2578.68	-26.4164	2578.68	-83.6623	2578.68	-45.345
	2580.98	-1.58122	2580.98	-21.3967	2580.98	-66.9299	2580.98	-48.6915
	2583.27	0.09203	2583.27	-13.0304	2583.27	-73.6228	2583.27	-55.3845
	2585.57	-1.91587	2585.57	-16.3769	2585.57	-53.5439	2585.57	-55.3845
	2587.86	-2.58517	2587.86	-44.8222	2587.86	-46.8509	2587.86	-48.6915
	2590.15	-2.25052	2590.15	-38.1292	2590.15	-36.8114	2590.15	-68.7704
	2592.44	-3.92377	2592.44	-29.7629	2592.44	-46.8509	2592.44	-52.038
	2594.73	-5.59701	2594.73	-19.7234	2594.73	-56.8904	2594.73	-45.345
	2597.01	-6.93561	2597.01	-26.4164	2597.01	-63.5833	2597.01	-48.6914
	2599.3	-5.59701	2599.3	-33.1094	2599.3	-50.1974	2599.3	-65.4239
	2601.58	-6.60096	2601.58	-36.4559	2601.58	-16.7324	2601.58	-68.7704
	2603.87	-4.25842	2603.87	-33.1094	2603.87	-50.1974	2603.87	-58.7309
	2606.15	-3.58912	2606.15	-24.7431	2606.15	-80.3159	2606.15	-52.038
	2608.43	-1.24657	2608.43	-16.3769	2608.43	-120.474	2608.43	-48.6915
	2610.7	-3.58912	2610.7	-28.0896	2610.7	-103.741	2610.7	-35.3055
	2612.98	-3.58912	2612.98	-29.7629	2612.98	-80.3158	2612.98	-31.959
	2615.25	-3.92376	2615.25	-26.4164	2615.25	-50.1974	2615.25	-35.3055
	2617.53	-2.91982	2617.53	-9.6839	2617.53	-3.3465	2617.53	-58.731
	2619.8	-2.25052	2619.8	-16.3769	2619.8	-30.1184	2619.8	-85.5029
	2622.07	-0.57727	2622.07	-18.0501	2622.07	-40.1579	2622.07	-82.1564
	2624.34	-0.24262	2624.34	-13.0304	2624.34	-63.5834	2624.34	-52.0379
	2626.6	0.09203	2626.6	-16.377	2626.6	-56.8905	2626.6	-21.9195
	2628.87	-2.91982	2628.87	-21.3967	2628.87	-83.6624	2628.87	-5.1871
	2631.13	-3.25447	2631.13	-29.7629	2631.13	-76.9694	2631.13	-31.959
	2633.4	-4.92771	2633.4	-11.3572	2633.4	-63.5833	2633.4	-28.6125
	2635.66	-5.59701	2635.66	-21.3967	2635.66	-53.5439	2635.66	-48.6915
	2637.92	-3.58912	2637.92	-14.7036	2637.92	-63.5833	2637.92	-48.6915
	2640.18	-3.92377	2640.18	-29.7629	2640.18	-53.5439	2640.18	-28.6125
	2642.43	-2.25052	2642.43	-14.7036	2642.43	-26.7719	2642.43	-18.5731
	2644.69	-4.92771	2644.69	-16.3769	2644.69	-26.772	2644.69	-11.8801
	2646.94	-4.25842	2646.94	-8.0107	2646.94	-40.1579	2646.94	-48.6915
	2649.19	-3.58912	2649.19	-8.0107	2649.19	-83.6623	2649.19	-48.6915
	2651.45	-2.91982	2651.45	-14.7036	2651.45	-63.5834	2651.45	-18.573
	2653.69	-1.91587	2653.69	-19.7234	2653.69	-40.1579	2653.69	-15.2266
	2655.94	-2.58517	2655.94	-33.1094	2655.94	-13.386	2655.94	-5.1871
	2658.19	-4.25841	2658.19	-26.4164	2658.19	-60.2368	2658.19	-41.9985
	2660.43	-4.59306	2660.43	-31.4362	2660.43	-83.6623	2660.43	-28.6125
	2662.68	-4.25841	2662.68	-18.0501	2662.68	-83.6623	2662.68	-25.266
	2664.92	-4.25842	2664.92	-26.4164	2664.92	-36.8114	2664.92	-15.2265
	2667.16	-4.59307	2667.16	-21.3967	2667.16	-56.8904	2667.16	-28.6125
	2669.4	-5.93166	2669.4	-24.7431	2669.4	-46.8509	2669.4	-48.6915
	2671.64	-3.25446	2671.64	-23.0699	2671.64	-73.6228	2671.64	-78.8099
	2673.87	-3.58911	2673.87	-14.7036	2673.87	-53.5439	2673.87	-75.4634
	2676.11	-2.91982	2676.11	-19.7234	2676.11	-60.2369	2676.11	-72.1169
	2678.34	-3.92377	2678.34	-23.0699	2678.34	-40.1579	2678.34	-25.266
	2680.57	-2.25052	2680.57	-34.7826	2680.57	-46.8509	2680.57	-28.6125
	2682.8	-0.91192	2682.8	-19.7234	2682.8	-56.8903	2682.8	-25.266
	2685.03	-1.91587	2685.03	-14.7036	2685.03	-56.8903	2685.03	-58.7309
	2687.26	-4.92772	2687.26	-16.3769	2687.26	-40.1579	2687.26	-75.4634
	2689.48	-7.60491	2689.48	-33.1094	2689.48	-56.8904	2689.48	-92.1959
	2691.71	-4.59306	2691.71	-24.7431	2691.71	-87.0088	2691.71	-68.7704
	2693.93	-3.58911	2693.93	-18.0501	2693.93	-73.6228	2693.93	-55.3844
	2696.15	-0.91192	2696.15	-11.3572	2696.15	-70.2764	2696.15	-38.652
	2698.37	-4.92771	2698.37	-13.0304	2698.37	-36.8115	2698.37	-38.652
	2700.59	-3.92377	2700.59	-18.0501	2700.59	-60.2369	2700.59	-52.038
	2702.81	-3.58912	2702.81	-16.377	2702.81	-30.1185	2702.81	-72.117
	2705.03	-0.57727	2705.03	-23.0699	2705.03	-50.1974	2705.03	-88.8494
	2707.24	-0.91192	2707.24	-11.3572	2707.24	-43.5044	2707.24	-88.8494
	2709.45	-1.58122	2709.45	-13.0304	2709.45	-46.8509	2709.45	-48.6915
	2711.66	-2.25052	2711.66	-16.3769	2711.66	-23.4255	2711.66	-25.266
	2713.87	-1.91587	2713.87	-29.7629	2713.87	-30.1184	2713.87	-21.9195
	2716.08	-1.58122	2716.08	-24.7431	2716.08	-23.4254	2716.08	-65.4239
	2718.29	-3.25447	2718.29	-19.7234	2718.29	-60.2369	2718.29	-75.4634
	2720.49	-2.58517	2720.49	-13.0304	2720.49	-97.0483	2720.49	-41.9985
	2722.7	-0.57727	2722.7	-1.3177	2722.7	-117.127	2722.7	-15.2265
	2724.9	0.09203	2724.9	-1.3177	2724.9	-107.088	2724.9	-1.8406
	2727.1	-0.24262	2727.1	-6.3374	2727.1	-80.3158	2727.1	-21.9195
	2729.3	-3.25447	2729.3	-31.4362	2729.3	-70.2763	2729.3	-31.959
	2731.5	-0.24262	2731.5	-13.0304	2731.5	-63.5834	2731.5	-45.345
	2733.7	-0.24262	2733.7	-14.7036	2733.7	-63.5834	2733.7	-45.345
	2735.89	0.42668	2735.89	3.70205	2735.89	-53.5439	2735.89	-48.6915
	2738.09	-1.91587	2738.09	-13.0304	2738.09	-33.4649	2738.09	-52.038
	2740.28	-1.58122	2740.28	-19.7234	2740.28	-30.1184	2740.28	-55.3844
	2742.47	-1.91587	2742.47	-23.0699	2742.47	-43.5044	2742.47	-58.7309
	2744.66	0.42668	2744.66	-26.4164	2744.66	-66.9298	2744.66	-62.0774
	2746.85	0.76133	2746.85	2.0288	2746.85	-53.5439	2746.85	-35.3055
	2749.04	-0.24262	2749.04	-16.3769	2749.04	-66.9298	2749.04	-28.6125
	2751.22	-2.58517	2751.22	-21.3967	2751.22	-53.5439	2751.22	-38.652
	2753.41	-4.92771	2753.41	-33.1093	2753.41	-60.2368	2753.41	-52.0379
	2755.59	-3.58911	2755.59	-13.0304	2755.59	-43.5044	2755.59	-68.7704
	2757.77	-1.91587	2757.77	-11.3572	2757.77	-50.1974	2757.77	-48.6915
	2759.95	-1.24657	2759.95	-16.3769	2759.95	-50.1974	2759.95	-38.652
	2762.13	-0.91192	2762.13	-11.3572	2762.13	-53.5439	2762.13	-11.88
	2764.31	-2.91982	2764.31	-4.6642	2764.31	-40.1579	2764.31	4.8524
	2766.48	-1.91587	2766.48	-4.66415	2766.48	-50.1974	2766.48	-18.573
	2768.66	-1.58122	2768.66	-18.0501	2768.66	-30.1184	2768.66	-15.2265
	2770.83	-1.91587	2770.83	-24.7431	2770.83	-40.1579	2770.83	-18.573
	2773	-0.91192	2773	-18.0501	2773	-13.386	2773	-41.9985
	2775.17	-0.24262	2775.17	-6.33745	2775.17	-30.1184	2775.17	-38.652
	2777.34	1.09598	2777.34	-1.3177	2777.34	-26.772	2777.34	-38.652
	2779.51	2.09993	2779.51	-4.6642	2779.51	-60.2369	2779.51	1.5059
	2781.67	1.43063	2781.67	-6.33745	2781.67	-40.158	2781.67	-18.573
	2783.84	2.76923	2783.84	-8.01065	2783.84	-36.8114	2783.84	-55.3844
	2786	1.43063	2786	0.3556	2786	-36.8114	2786	-55.3844
	2788.16	0.42668	2788.16	-9.6839	2788.16	-87.0088	2788.16	-62.0774
	2790.32	-0.57727	2790.32	-13.0304	2790.32	-90.3553	2790.32	-21.9195
	2792.48	-1.24657	2792.48	-23.0699	2792.48	-66.9299	2792.48	-8.5336
	2794.64	-1.58122	2794.64	-24.7431	2794.64	-33.4649	2794.64	14.8919
	2796.79	-0.24262	2796.79	-21.3967	2796.79	-26.7719	2796.79	-21.9195
	2798.95	-0.57727	2798.95	-26.4164	2798.95	-26.7719	2798.95	-48.6914
	2801.1	0.76133	2801.1	-23.0699	2801.1	-20.079	2801.1	-55.3844
	2803.25	-0.24262	2803.25	-31.4362	2803.25	-26.772	2803.25	-52.038
	2805.4	0.76133	2805.4	-31.4362	2805.4	-20.079	2805.4	-65.4239
	2807.55	1.43063	2807.55	-39.8024	2807.55	-33.4649	2807.55	-72.1169
	2809.7	-0.24262	2809.7	-33.1094	2809.7	-6.693	2809.7	-72.1169
	2811.84	-1.24657	2811.84	-44.8221	2811.84	-10.0395	2811.84	-72.1169
	2813.99	-0.24262	2813.99	-31.4362	2813.99	-13.386	2813.99	-68.7704
	2816.13	1.09598	2816.13	-26.4164	2816.13	-33.4649	2816.13	-48.6915
	2818.28	1.09598	2818.28	-24.7431	2818.28	-33.4649	2818.28	-25.266
	2820.42	-0.57727	2820.42	-23.0699	2820.42	-16.7325	2820.42	-8.5336
	2822.55	0.76133	2822.55	-18.0501	2822.55	13.386	2822.55	1.5059
	2824.69	0.09203	2824.69	-13.0304	2824.69	-23.4254	2824.69	4.8524
	2826.83	1.43063	2826.83	-16.3769	2826.83	3.3465	2826.83	-18.573
	2828.96	0.09203	2828.96	-29.7629	2828.96	-36.8114	2828.96	-28.6125
	2831.1	0.76133	2831.1	-16.3769	2831.1	6.693	2831.1	-48.6915
	2833.23	0.42668	2833.23	-16.3769	2833.23	-23.4255	2833.23	-55.3845
	2835.36	-0.57727	2835.36	-26.4164	2835.36	-23.4254	2835.36	-41.9985
	2837.49	-1.58122	2837.49	-36.4559	2837.49	-43.5044	2837.49	-58.731
	2839.62	-2.25052	2839.62	-38.1292	2839.62	-60.2368	2839.62	-62.0775
	2841.75	1.09598	2841.75	-14.7036	2841.75	-76.9694	2841.75	-75.4635
	2843.87	4.77712	2843.87	-9.6839	2843.87	-80.3158	2843.87	-52.038
	2846	8.45827	2846	-1.3177	2846	-70.2764	2846	-48.6915
	2848.12	7.45432	2848.12	-6.3374	2848.12	-66.9298	2848.12	-28.6125
	2850.24	4.44248	2850.24	0.35555	2850.24	-76.9693	2850.24	-25.266
	2852.36	-1.24657	2852.36	-13.0304	2852.36	-100.395	2852.36	-18.573
	2854.48	-2.25052	2854.48	-16.3769	2854.48	-76.9693	2854.48	-45.345
	2856.6	-1.24657	2856.6	-21.3967	2856.6	-50.1974	2856.6	-72.1169
	2858.71	1.09598	2858.71	-18.0501	2858.71	-36.8114	2858.71	-48.6915
	2860.83	0.76133	2860.83	2.0288	2860.83	-20.079	2860.83	-38.652
	2862.94	0.09203	2862.94	-9.6839	2862.94	-23.4254	2862.94	-21.9195
	2865.05	-0.91192	2865.05	-1.3177	2865.05	-16.7325	2865.05	-45.345
	2867.16	-0.24262	2867.16	-18.0501	2867.16	-53.5439	2867.16	-25.266
	2869.27	0.76133	2869.27	2.0288	2869.27	-63.5834	2869.27	-15.2266
	2871.38	1.09598	2871.38	-4.6642	2871.38	-46.8509	2871.38	-11.88
	2873.48	3.10387	2873.48	8.7218	2873.48	-36.8114	2873.48	-52.038
	2875.59	3.43852	2875.59	2.0288	2875.59	-36.8114	2875.59	-58.7309
	2877.69	3.77317	2877.69	3.70205	2877.69	-33.4649	2877.69	-45.345
	2879.79	1.76528	2879.79	-2.99095	2879.79	-13.386	2879.79	-35.3055
	2881.9	0.76133	2881.9	-4.66415	2881.9	1e-05	2881.9	1.5059
	2884	0.42668	2884	-1.3177	2884	-10.0395	2884	-18.5731
	2886.09	-1.91587	2886.09	-6.33745	2886.09	-6.693	2886.09	18.2384
	2888.19	-1.91587	2888.19	-2.99095	2888.19	-10.0395	2888.19	-8.5336
	2890.29	-3.92377	2890.29	-14.7036	2890.29	-43.5044	2890.29	14.8919
	2892.38	-1.91587	2892.38	-18.0501	2892.38	-43.5044	2892.38	-41.9985
	2894.47	-2.91982	2894.47	-24.7431	2894.47	-53.5439	2894.47	-45.345
	2896.56	0.09203	2896.56	-19.7234	2896.56	-23.4254	2896.56	-55.3845
	2898.65	0.76133	2898.65	-24.7431	2898.65	-30.1184	2898.65	-25.266
	2900.74	2.09993	2900.74	-31.4362	2900.74	6.693	2900.74	-52.038
	2902.83	-2.58517	2902.83	-46.4954	2902.83	13.386	2902.83	-52.038
	2904.92	-1.91587	2904.92	-31.4362	2904.92	30.1184	2904.92	-55.3845
	2907	-0.57727	2907	-18.0501	2907	-16.7325	2907	-21.9195
	2909.09	3.43852	2909.09	-11.3572	2909.09	-23.4255	2909.09	-25.266
	2911.17	1.43063	2911.17	-19.7234	2911.17	-40.1579	2911.17	-35.3055
	2913.25	1.09598	2913.25	-21.3967	2913.25	3.3465	2913.25	-55.3845
	2915.33	2.43458	2915.33	3.70205	2915.33	10.0395	2915.33	-65.424
	2917.41	1.76528	2917.41	5.3753	2917.41	-16.7325	2917.41	-65.424
	2919.48	-0.57727	2919.48	15.4148	2919.48	6.693	2919.48	-52.038
	2921.56	-2.58517	2921.56	-9.6839	2921.56	-6.693	2921.56	-52.038
	2923.63	-2.91982	2923.63	-8.01065	2923.63	23.4255	2923.63	-25.266
	2925.7	-2.91982	2925.7	-19.7234	2925.7	13.386	2925.7	-21.9195
	2927.78	-4.92772	2927.78	-21.3967	2927.78	26.772	2927.78	-11.8801
	2929.85	-0.91193	2929.85	-14.7037	2929.85	30.1185	2929.85	-35.3055
	2931.92	-0.91192	2931.92	-21.3967	2931.92	-16.7325	2931.92	-21.9195
	2933.98	2.09992	2933.98	-8.0107	2933.98	-43.5044	2933.98	-8.5336
	2936.05	-0.24262	2936.05	-23.0699	2936.05	-63.5833	2936.05	-8.5335
	2938.11	3.10387	2938.11	-2.99095	2938.11	-66.9298	2938.11	-28.6125
	2940.18	0.76133	2940.18	-11.3572	2940.18	-43.5044	2940.18	-38.652
	2942.24	0.76133	2942.24	2.0288	2942.24	-50.1974	2942.24	-35.3055
	2944.3	-1.24657	2944.3	-11.3572	2944.3	-40.1579	2944.3	-38.652
	2946.36	-1.91587	2946.36	-2.99095	2946.36	-46.8509	2946.36	-45.345
	2948.42	-1.91587	2948.42	-8.01065	2948.42	-36.8114	2948.42	-35.3055
	2950.47	-0.57727	2950.47	-11.3572	2950.47	-33.4649	2950.47	-45.3449
	2952.53	3.77317	2952.53	-2.99095	2952.53	-20.0789	2952.53	-52.0379
	2954.58	2.43457	2954.58	2.0288	2954.58	-13.386	2954.58	-68.7704
	2956.64	0.76133	2956.64	3.70205	2956.64	-6.693	2956.64	-55.3844
	2958.69	-1.24657	2958.69	-4.6642	2958.69	-23.4254	2958.69	-21.9195
	2960.74	-0.24262	2960.74	-13.0304	2960.74	-23.4254	2960.74	-8.5335
	2962.79	1.43063	2962.79	-9.6839	2962.79	-23.4254	2962.79	-5.1871
	2964.84	2.76922	2964.84	-6.3374	2964.84	-6.693	2964.84	-15.2265
	2966.88	6.11571	2966.88	7.04855	2966.88	-6.693	2966.88	-5.1871
	2968.93	4.44247	2968.93	0.35555	2968.93	-3.3465	2968.93	-28.6125
	2970.97	2.76922	2970.97	-11.3572	2970.97	0	2970.97	-25.266
	2973.01	-0.57727	2973.01	-26.4164	2973.01	0	2973.01	-18.573
	2975.06	1.76527	2975.06	-9.6839	2975.06	-6.693	2975.06	18.2384
	2977.09	1.09598	2977.09	-2.99095	2977.09	-13.386	2977.09	-1.8406
	2979.13	1.09598	2979.13	-1.3177	2979.13	-10.0395	2979.13	-21.9195
	2981.17	-2.25051	2981.17	-6.3374	2981.17	-6.693	2981.17	-28.6125
	2983.21	-1.58122	2983.21	-6.3374	2983.21	-3.3465	2983.21	-1.8406
	2985.24	-1.24657	2985.24	-4.66415	2985.24	-6.693	2985.24	-8.5335
	2987.27	0.09203	2987.27	-6.3374	2987.27	-10.0394	2987.27	1.506
	2989.31	-0.24262	2989.31	-8.01065	2989.31	-16.7324	2989.31	-8.5335
	2991.34	-0.91192	2991.34	-11.3571	2991.34	-3.3465	2991.34	14.8918
	2993.37	-0.91192	2993.37	-18.05	2993.37	30.1183	2993.37	21.5848

## Sheet: Figure4
Figure 4c					Figure 4e							Figure 4f							Figure 4g
						Intensity (a.u.)	2 Theta (degree)	Intensity (a.u.)	2 Theta (degree)				Time(h)	Potential (V vs. RHE)	Time(h)	Total yield rate (mol h-1)				Wavelength (nm)	Absorbance (a.u.)	Absorbance (a.u.)
	Current (A)	Total yield rate (mol h-1)	FE(%)			10.0001	32	10.0001	48				0.000142222	-2.28	5	16.8235				799.998	0.00121	0.0123
	0.5	9.192	98.62			10.0206	43	10.0206	30				0.000284444	-2.257	10	16.4116				798.993	0.00155	0.012
	1	17.608	94.46			10.041	35	10.041	38				0.000426667	-2.252	15	16.2059				797.989	0.00146	0.01202
	1.5	26.667	95.37			10.0615	30	10.0615	22				0.000568889	-2.241	20	15.6471				796.984	0.00187	0.01158
	2	35.4242	95.02			10.082	31	10.082	32				0.000711111	-2.215	25	16.2355				796.013	0.00203	0.01111
	2.5	43.1352	92.56			10.1024	30	10.1024	39				0.000853333	-2.208	30	15.457				795.007	0.00203	0.01157
	3	51.4582	92.02			10.1229	30	10.1229	36				0.000995556	-2.223	35	14.7904				794.001	0.00265	0.01239
	3.5	58.47	89.62			10.1433	27	10.1433	31				0.00114	-2.226	40	15.2611				792.994	0.00335	0.01253
						10.1638	24	10.1638	21				0.00128	-2.221	45	16.0435				791.987	0.0042	0.01197
						10.1843	40	10.1843	33				0.00142	-2.214	50	15.8146				791.014	0.00514	0.01219
						10.2047	35	10.2047	28				0.00156	-2.201						790.006	0.00581	0.01184
						10.2252	39	10.2252	32				0.00171	-2.194						788.998	0.00655	0.01163
						10.2456	27	10.2456	30				0.00185	-2.189						787.99	0.00711	0.01204
						10.2661	33	10.2661	29				0.00199	-2.204						787.015	0.00724	0.01132
						10.2866	29	10.2866	20				0.00213	-2.21						786.006	0.00751	0.01114
						10.307	26	10.307	34				0.00228	-2.21						784.996	0.00841	0.01131
						10.3275	33	10.3275	33				0.00242	-2.23						783.986	0.008	0.01066
						10.348	21	10.348	33				0.00256	-2.226						783.01	0.00952	0.01202
						10.3684	45	10.3684	42				0.0027	-2.203						781.999	0.01043	0.01178
						10.3889	30	10.3889	24				0.00284	-2.193						780.988	0.01072	0.01115
						10.4093	39	10.4093	21				0.00299	-2.203						780.011	0.01179	0.01123
						10.4298	33	10.4298	25				0.00313	-2.206						778.999	0.01283	0.01076
						10.4503	29	10.4503	24				0.00327	-2.181						777.986	0.01392	0.01139
						10.4707	33	10.4707	29				0.00341	-2.179						777.008	0.01497	0.01103
						10.4912	39	10.4912	23				0.00356	-2.182						775.995	0.01601	0.01129
						10.5117	33	10.5117	23				0.0037	-2.187						775.016	0.01797	0.01332
						10.5321	49	10.5321	28				0.00384	-2.168						774.002	0.01849	0.01915
						10.5526	30	10.5526	16				0.00398	-2.152						772.987	0.02066	0.01133
						10.5731	32	10.5731	33				0.00413	-2.153						772.007	0.02153	0.01064
						10.5935	40	10.5935	27				0.00427	-2.173						770.992	0.02327	0.01097
						10.614	32	10.614	34				0.00441	-2.158						770.011	0.02457	0.01084
						10.6344	37	10.6344	29				0.00455	-2.146						768.995	0.02639	0.01046
						10.6549	40	10.6549	30				0.00469	-2.159						768.014	0.02819	0.011
						10.6754	31	10.6754	34				0.00484	-2.163						766.997	0.02988	0.01103
						10.6958	36	10.6958	27				0.00498	-2.157						766.015	0.03188	0.01154
						10.7163	31	10.7163	26				0.00512	-2.141						764.997	0.03369	0.01158
						10.7368	36	10.7368	34				0.00526	-2.146						764.014	0.03554	0.01189
						10.7572	29	10.7572	32				0.00541	-2.158						762.996	0.03735	0.01544
						10.7777	30	10.7777	33				0.00555	-2.163						762.013	0.03996	0.01972
						10.7981	38	10.7981	31				0.00569	-2.147						760.993	0.0422	0.01244
						10.8186	26	10.8186	37				0.00583	-2.143						760.009	0.04451	0.0121
						10.8391	35	10.8391	27				0.00597	-2.132						758.989	0.04663	0.01261
						10.8595	19	10.8595	32				0.00612	-2.135						758.004	0.04942	0.02152
						10.88	26	10.88	38				0.00626	-2.124						756.984	0.05074	0.01419
						10.9004	25	10.9004	26				0.0064	-2.111						755.998	0.05313	0.01193
						10.9209	33	10.9209	43				0.00654	-2.105						755.012	0.05497	0.01169
						10.9414	25	10.9414	27				0.00668	-2.103						753.99	0.05645	0.01159
						10.9618	31	10.9618	23				0.00683	-2.084						753.003	0.0583	0.01183
						10.9823	42	10.9823	33				0.00697	-2.073						752.016	0.06023	0.01903
						11.0028	35	11.0028	35				0.00711	-2.055						750.993	0.06202	0.01385
						11.0232	47	11.0232	39				0.00725	-2.044						750.005	0.06309	0.01035
						11.0437	33	11.0437	38				0.00739	-2.032						749.017	0.0644	0.01023
						11.0641	19	11.0641	23				0.00754	-2.016						747.993	0.06578	0.00977
						11.0846	30	11.0846	30				0.00768	-2.019						747.004	0.06737	0.0102
						11.1051	36	11.1051	24				0.00782	-2.023						746.014	0.06808	0.00986
						11.1255	22	11.1255	41				0.00796	-2.03						744.989	0.06915	0.00983
						11.146	28	11.146	36				0.00811	-2.033						743.999	0.07051	0.00958
						11.1665	35	11.1665	27				0.00825	-2.028						743.009	0.07108	0.00986
						11.1869	35	11.1869	42				0.00839	-2.031						741.983	0.07104	0.00911
						11.2074	44	11.2074	29				0.00853	-2.025						740.991	0.07185	0.01064
						11.2279	41	11.2279	38				0.00868	-2.02						740	0.0722	0.01433
						11.2483	54	11.2483	30				0.00882	-2.019						739.008	0.0724	0.00934
						11.2688	34	11.2688	35				0.00896	-2.021						738.016	0.0725	0.00891
						11.2892	38	11.2892	34				0.0091	-2.024						736.988	0.07251	0.00932
						11.3097	33	11.3097	37				0.00924	-2.022						735.995	0.07276	0.00951
						11.3302	27	11.3302	26				0.00939	-2.018						735.002	0.07265	0.00914
						11.3506	18	11.3506	38				0.00953	-2.022						734.008	0.07251	0.00898
						11.3711	34	11.3711	27				0.00967	-2.033						733.014	0.07274	0.00919
						11.3916	24	11.3916	34				0.00981	-2.039						731.984	0.07272	0.00973
						11.412	28	11.412	27				0.00996	-2.03						730.99	0.07294	0.00935
						11.4325	43	11.4325	22				0.0101	-2.035						729.995	0.07297	0.01201
						11.4529	28	11.4529	35				0.01024	-2.04						728.999	0.07269	0.01173
						11.4734	25	11.4734	31				0.01038	-2.052						728.003	0.07294	0.01471
						11.4939	46	11.4939	30				0.01053	-2.037						727.007	0.07344	0.0149
						11.5143	43	11.5143	41				0.01067	-2.03						726.011	0.07339	0.00891
						11.5348	31	11.5348	35				0.01081	-2.04						725.014	0.0736	0.009
						11.5553	42	11.5553	41				0.01095	-2.055						724.017	0.07421	0.00896
						11.5757	35	11.5757	33				0.01109	-2.053						722.984	0.07462	0.00905
						11.5962	38	11.5962	35				0.01124	-2.042						721.986	0.07508	0.0089
						11.6166	43	11.6166	26				0.01138	-2.036						720.988	0.0761	0.00904
						11.6371	42	11.6371	42				0.01152	-2.031						719.99	0.07689	0.00862
						11.6576	34	11.6576	42				0.01166	-2.038						718.991	0.0781	0.01313
						11.678	30	11.678	26				0.01181	-2.036						717.992	0.07942	0.01527
						11.6985	37	11.6985	34				0.01195	-2.036						716.992	0.08083	0.01043
						11.719	26	11.719	32				0.01209	-2.038						715.993	0.08261	0.01233
						11.7394	25	11.7394	37				0.01223	-2.046						714.992	0.08479	0.00845
						11.7599	24	11.7599	24				0.01237	-2.037						713.992	0.08718	0.00846
						11.7804	19	11.7804	28				0.01252	-2.027						712.991	0.0899	0.00845
						11.8008	33	11.8008	26				0.01266	-2.031						711.99	0.09313	0.0085
						11.8213	28	11.8213	31				0.0128	-2.037						710.989	0.09634	0.00887
						11.8417	32	11.8417	38				0.01294	-2.04						709.987	0.10026	0.01516
						11.8622	30	11.8622	27				0.01308	-2.022						708.985	0.10516	0.01102
						11.8827	38	11.8827	33				0.01323	-2.018						708.018	0.10989	0.00819
						11.9031	33	11.9031	40				0.01337	-2.02						707.015	0.11565	0.00844
						11.9236	22	11.9236	41				0.01351	-2.03						706.012	0.12186	0.00793
						11.9441	27	11.9441	37				0.01365	-2.033						705.008	0.12859	0.00768
						11.9645	41	11.9645	34				0.01379	-2.024						704.004	0.13694	0.00814
						11.985	43	11.985	30				0.01394	-2.029						703	0.14637	0.00785
						12.0054	30	12.0054	28				0.01408	-2.022						701.996	0.1568	0.00756
						12.0259	40	12.0259	32				0.01422	-2.002						700.991	0.1702	0.00788
						12.0464	25	12.0464	30				0.01436	-1.995						699.986	0.18229	0.00771
						12.0668	35	12.0668	28				0.01451	-1.999						699.016	0.19549	0.00822
						12.0873	29	12.0873	36				0.01465	-1.99						698.01	0.20931	0.01257
						12.1077	33	12.1077	29				0.01479	-1.982						697.004	0.22786	0.01565
						12.1282	26	12.1282	30				0.01493	-1.968						695.998	0.24749	0.01102
						12.1487	29	12.1487	36				0.01508	-1.957						694.991	0.26979	0.00846
						12.1691	30	12.1691	30				0.01522	-1.95						693.984	0.29474	0.00768
						12.1896	38	12.1896	42				0.01536	-1.939						693.013	0.32273	0.00789
						12.2101	33	12.2101	31				0.0155	-1.926						692.005	0.35441	0.01028
						12.2305	29	12.2305	34				0.01564	-1.919						690.997	0.38603	0.01708
						12.251	35	12.251	27				0.01579	-1.92						689.988	0.42243	0.0084
						12.2714	35	12.2714	31				0.01593	-1.927						689.016	0.46015	0.00754
						12.2919	27	12.2919	34				0.01607	-1.938						688.006	0.50432	0.00804
						12.3124	27	12.3124	29				0.01621	-1.945						686.997	0.55392	0.00803
						12.3328	38	12.3328	30				0.01636	-1.942						685.987	0.60873	0.00784
						12.3533	22	12.3533	22				0.0165	-1.939						685.013	0.66339	0.00793
						12.3738	30	12.3738	34				0.01664	-1.941						684.003	0.72203	0.00758
						12.3942	23	12.3942	40				0.01678	-1.931						682.992	0.78356	0.00791
						12.4147	34	12.4147	38				0.01693	-1.932						682.018	0.84889	0.00759
						12.4352	34	12.4352	34				0.01707	-1.94						681.006	0.91072	0.0075
						12.4556	41	12.4556	35				0.01721	-1.947						679.995	0.9788	0.01036
						12.4761	43	12.4761	33				0.01735	-1.948						678.983	1.0506	0.0166
						12.4965	34	12.4965	23				0.01749	-1.956						678.007	1.12743	0.00802
						12.517	31	12.517	27				0.01764	-1.96						676.994	1.19091	0.00779
						12.5375	31	12.5375	33				0.01778	-1.969						676.017	1.25524	0.00902
						12.5579	36	12.5579	29				0.01792	-1.973						675.004	1.31662	0.0161
						12.5784	32	12.5784	42				0.01806	-1.964						673.991	1.3779	0.00886
						12.5989	35	12.5989	39				0.01821	-1.958						673.013	1.43466	0.00765
						12.6193	25	12.6193	27				0.01835	-1.974						671.999	1.4795	0.00919
						12.6398	30	12.6398	36				0.01849	-1.982						670.984	1.53109	0.00865
						12.6602	34	12.6602	30				0.01863	-1.985						670.006	1.56225	0.01233
						12.6807	28	12.6807	28				0.01877	-1.995						668.991	1.59489	0.00942
						12.7012	36	12.7012	38				0.01892	-1.982						668.012	1.60626	0.00722
						12.7216	30	12.7216	27				0.01906	-1.963						666.996	1.6476	0.00726
						12.7421	34	12.7421	26				0.0192	-1.951						666.016	1.63511	0.00706
						12.7626	32	12.7626	30				0.01934	-1.96						665	1.64989	0.00701
						12.783	27	12.783	30				0.01948	-1.958						663.983	1.64278	0.01358
						12.8035	38	12.8035	28				0.01963	-1.965						663.003	1.64331	0.01072
						12.8239	33	12.8239	41				0.01977	-1.966						661.985	1.62932	0.00734
						12.8444	34	12.8444	31				0.01991	-1.972						661.004	1.61595	0.00704
						12.8649	41	12.8649	24				0.02005	-1.981						659.986	1.60144	0.00749
						12.8853	32	12.8853	30				0.02019	-1.973						659.004	1.58522	0.007
						12.9058	32	12.9058	35				0.02034	-1.954						657.986	1.5641	0.00713
						12.9263	30	12.9263	30				0.02048	-1.957						657.003	1.53871	0.00707
						12.9467	36	12.9467	24				0.02062	-1.961						655.984	1.5142	0.00669
						12.9672	46	12.9672	29				0.02076	-1.96						655.001	1.49522	0.00701
						12.9877	56	12.9877	33				0.02091	-1.966						654.018	1.47784	0.00703
						13.0081	52	13.0081	25				0.02105	-1.97						652.998	1.4459	0.00712
						13.0286	36	13.0286	31				0.02119	-1.958						652.014	1.4283	0.00692
						13.049	44	13.049	30				0.02133	-1.964						650.994	1.39885	0.0105
						13.0695	20	13.0695	27				0.02148	-1.976						650.009	1.37641	0.01293
						13.09	36	13.09	33				0.02162	-1.971						648.988	1.34504	0.00714
						13.1104	30	13.1104	32				0.02176	-1.962						648.003	1.32152	0.00717
						13.1309	29	13.1309	29				0.0219	-1.954						647.018	1.29459	0.00729
						13.1514	23	13.1514	25				0.02204	-1.954						645.996	1.2646	0.00715
						13.1718	30	13.1718	32				0.02219	-1.949						645.01	1.24246	0.00676
						13.1923	29	13.1923	32				0.02233	-1.935						643.987	1.2092	0.00757
						13.2127	27	13.2127	26				0.02247	-1.927						643	1.1893	0.00697
						13.2332	25	13.2332	33				0.02261	-1.92						642.014	1.16421	0.00716
						13.2537	36	13.2537	29				0.02276	-1.919						640.99	1.14096	0.0072
						13.2741	34	13.2741	25				0.0229	-1.923						640.003	1.1153	0.00748
						13.2946	36	13.2946	40				0.02304	-1.928						639.015	1.10005	0.00675
						13.315	41	13.315	28				0.02318	-1.935						637.991	1.07983	0.00727
						13.3355	29	13.3355	29				0.02333	-1.945						637.003	1.06417	0.00725
						13.356	22	13.356	26				0.02347	-1.941						636.014	1.0442	0.00738
						13.3764	33	13.3764	32				0.02361	-1.932						634.989	1.03171	0.00722
						13.3969	34	13.3969	32				0.02375	-1.94						634	1.02162	0.00719
						13.4174	39	13.4174	30				0.02389	-1.946						633.01	1.01104	0.0073
						13.4378	30	13.4378	34				0.02404	-1.95						631.984	1.00081	0.00754
						13.4583	37	13.4583	34				0.02418	-1.95						630.994	0.99399	0.01521
						13.4787	25	13.4787	31				0.02432	-1.949						630.004	0.98986	0.01077
						13.4992	38	13.4992	33				0.02446	-1.941						629.014	0.98446	0.00712
						13.5197	22	13.5197	39				0.02461	-1.922						627.986	0.98271	0.0069
						13.5401	39	13.5401	31				0.02475	-1.911						626.995	0.98467	0.00722
						13.5606	38	13.5606	38				0.02489	-1.914						626.004	0.98542	0.00686
						13.5811	34	13.5811	23				0.02503	-1.914						625.013	0.98663	0.00714
						13.6015	31	13.6015	24				0.02517	-1.916						623.984	0.99084	0.00716
						13.622	31	13.622	21				0.02532	-1.915						622.992	0.99665	0.00718
						13.6425	27	13.6425	24				0.02546	-1.919						622	1.00257	0.00722
						13.6629	26	13.6629	28				0.0256	-1.919						621.007	1.00969	0.00756
						13.6834	37	13.6834	19				0.02574	-1.925						620.014	1.01542	0.0075
						13.7038	33	13.7038	31				0.02588	-1.932						618.984	1.02174	0.00745
						13.7243	39	13.7243	22				0.02603	-1.931						617.99	1.02751	0.00731
						13.7448	28	13.7448	34				0.02617	-1.935						616.997	1.03299	0.00783
						13.7652	35	13.7652	29				0.02631	-1.924						616.003	1.03779	0.00782
						13.7857	35	13.7857	33				0.02645	-1.939						615.008	1.04008	0.0077
						13.8062	25	13.8062	34				0.02659	-1.944						614.014	1.04381	0.00772
						13.8266	25	13.8266	35				0.02674	-1.933						612.982	1.0431	0.00745
						13.8471	26	13.8471	28				0.02688	-1.945						611.987	1.04142	0.00761
						13.8675	25	13.8675	28				0.02702	-1.942						610.992	1.03697	0.00959
						13.888	34	13.888	24				0.02716	-1.934						609.996	1.0311	0.01588
						13.9085	39	13.9085	25				0.02731	-1.924						609	1.02198	0.00806
						13.9289	31	13.9289	22				0.02745	-1.91						608.004	1.01178	0.00727
						13.9494	29	13.9494	32				0.02759	-1.904						607.008	0.99872	0.01179
						13.9698	46	13.9698	31				0.02773	-1.908						606.011	0.98559	0.01824
						13.9903	28	13.9903	27				0.02789	-1.907						605.014	0.96934	0.00976
						14.0108	30	14.0108	32				0.02803	-1.907						604.017	0.95019	0.00734
						14.0312	33	14.0312	27				0.02817	-1.899						602.982	0.9281	0.00753
						14.0517	34	14.0517	34				0.02831	-1.898						601.984	0.90295	0.01184
						14.0722	25	14.0722	24				0.02844	-1.897						600.986	0.88243	0.01477
						14.0926	36	14.0926	32				0.02858	-1.9						599.988	0.8599	0.00774
						14.1131	35	14.1131	30				0.02872	-1.901						598.989	0.83484	0.015
						14.1335	28	14.1335	29				0.02886	-1.914						597.991	0.80946	0.01903
						14.154	31	14.154	28				0.029	-1.918						596.992	0.78655	0.00787
						14.1745	29	14.1745	32				0.02917	-1.911						595.992	0.75991	0.00751
						14.1949	26	14.1949	41				0.02931	-1.904						594.992	0.73513	0.00773
						14.2154	36	14.2154	38				0.02944	-1.906						593.993	0.71029	0.00821
						14.2359	28	14.2359	26				0.02958	-1.912						592.992	0.68942	0.01464
						14.2563	38	14.2563	30				0.02972	-1.918						591.992	0.66589	0.00909
						14.2768	32	14.2768	39				0.02986	-1.913						590.991	0.64079	0.01001
						14.2973	39	14.2973	26				0.03	-1.919						589.99	0.61855	0.00984
						14.3177	19	14.3177	27				0.03014	-1.932						588.989	0.59664	0.0074
						14.3382	34	14.3382	30				0.03031	-1.931						587.988	0.57686	0.00721
						14.3586	32	14.3586	26				0.03044	-1.93						586.986	0.5568	0.00759
						14.3791	43	14.3791	23				0.03058	-1.93						585.984	0.5378	0.00758
						14.3996	31	14.3996	28				0.03072	-1.93						584.982	0.51882	0.01312
						14.42	27	14.42	36				0.03086	-1.923						584.017	0.4999	0.01289
						14.4405	22	14.4405	32				0.031	-1.92						583.014	0.48261	0.00747
						14.461	27	14.461	32				0.03114	-1.909						582.011	0.46763	0.00768
						14.4814	25	14.4814	36				0.03128	-1.908						581.008	0.45191	0.00805
						14.5019	33	14.5019	25				0.03144	-1.898						580.004	0.43705	0.0153
						14.5223	35	14.5223	31				0.03158	-1.897						579	0.42231	0.01047
						14.5428	42	14.5428	38				0.03172	-1.906						577.996	0.40823	0.01299
						14.5633	36	14.5633	42				0.03186	-1.904						576.992	0.39436	0.01356
						14.5837	29	14.5837	29				0.032	-1.898						575.988	0.38227	0.00779
						14.6042	29	14.6042	23				0.03214	-1.893						574.983	0.37129	0.00832
						14.6247	29	14.6247	28				0.03228	-1.895						574.015	0.36081	0.01351
						14.6451	25	14.6451	23				0.03242	-1.895						573.01	0.35	0.00968
						14.6656	31	14.6656	26				0.03256	-1.895						572.004	0.34055	0.00774
						14.686	32	14.686	28				0.03272	-1.889						570.998	0.32968	0.00967
						14.7065	31	14.7065	23				0.03286	-1.889						569.992	0.32024	0.00906
						14.727	27	14.727	28				0.033	-1.886						568.986	0.31192	0.00781
						14.7474	26	14.7474	27				0.03314	-1.877						568.017	0.3039	0.00758
						14.7679	34	14.7679	34				0.03328	-1.875						567.01	0.29543	0.00779
						14.7884	36	14.7884	33				0.03342	-1.872						566.003	0.28811	0.0078
						14.8088	37	14.8088	35				0.03356	-1.868						564.996	0.27895	0.01252
						14.8293	38	14.8293	28				0.03369	-1.869						563.988	0.27126	0.01384
						14.8498	33	14.8498	27				0.03386	-1.858						563.018	0.26479	0.00765
						14.8702	27	14.8702	25				0.034	-1.863						562.01	0.25766	0.00775
						14.8907	38	14.8907	35				0.03414	-1.871						561.002	0.25035	0.00759
						14.9111	33	14.9111	28				0.03428	-1.88						559.993	0.24332	0.00775
						14.9316	32	14.9316	34				0.03442	-1.89						558.985	0.23604	0.00778
						14.9521	35	14.9521	37				0.03456	-1.886						558.013	0.22901	0.00803
						14.9725	31	14.9725	34				0.03469	-1.885						557.004	0.22237	0.00789
						14.993	19	14.993	28				0.03483	-1.884						555.994	0.21559	0.0077
						15.0135	29	15.0135	28				0.035	-1.882						554.985	0.20903	0.01231
						15.0339	38	15.0339	28				0.03514	-1.889						554.012	0.20235	0.01385
						15.0544	26	15.0544	24				0.03528	-1.901						553.002	0.19596	0.00773
						15.0748	30	15.0748	31				0.03542	-1.907						551.992	0.18936	0.00765
						15.0953	27	15.0953	21				0.03556	-1.901						551.018	0.18298	0.00737
						15.1158	39	15.1158	24				0.03569	-1.885						550.007	0.17701	0.00963
						15.1362	29	15.1362	26				0.03583	-1.876						548.996	0.17112	0.00932
						15.1567	37	15.1567	25				0.03597	-1.88						547.985	0.1649	0.00714
						15.1771	45	15.1771	36				0.03611	-1.884						547.011	0.15993	0.00746
						15.1976	31	15.1976	27				0.03628	-1.892						545.999	0.15419	0.00739
						15.2181	22	15.2181	33				0.03642	-1.883						544.987	0.14889	0.00731
						15.2385	27	15.2385	34				0.03656	-1.888						544.012	0.14432	0.01203
						15.259	35	15.259	24				0.03669	-1.89						542.999	0.13957	0.01306
						15.2795	29	15.2795	33				0.03683	-1.888						541.987	0.13505	0.00766
						15.2999	35	15.2999	29				0.03697	-1.889						541.011	0.13148	0.00754
						15.3204	32	15.3204	28				0.03711	-1.893						539.998	0.12702	0.00748
						15.3408	17	15.3408	28				0.03725	-1.897						538.984	0.12301	0.00752
						15.3613	29	15.3613	38				0.03742	-1.903						538.008	0.11931	0.00746
						15.3818	24	15.3818	30				0.03756	-1.908						536.994	0.11615	0.0078
						15.4022	25	15.4022	18				0.03769	-1.889						536.018	0.11312	0.00774
						15.4227	34	15.4227	20				0.03783	-1.887						535.003	0.10933	0.00778
						15.4432	26	15.4432	21				0.03797	-1.895						533.988	0.10619	0.00791
						15.4636	31	15.4636	31				0.03811	-1.881						533.011	0.10414	0.00815
						15.4841	39	15.4841	29				0.03825	-1.877						531.996	0.10123	0.00793
						15.5046	19	15.5046	26				0.03839	-1.876						531.018	0.09856	0.00799
						15.525	35	15.525	49				0.03856	-1.877						530.003	0.09608	0.00816
						15.5455	29	15.5455	20				0.03869	-1.877						528.987	0.09392	0.00816
						15.5659	31	15.5659	35				0.03883	-1.871						528.008	0.09222	0.00843
						15.5864	39	15.5864	29				0.03897	-1.861						526.992	0.08993	0.00855
						15.6069	26	15.6069	23				0.03911	-1.849						526.013	0.08825	0.00842
						15.6273	34	15.6273	30				0.03925	-1.835						524.997	0.08659	0.00834
						15.6478	38	15.6478	27				0.03939	-1.832						524.017	0.08483	0.00839
						15.6683	27	15.6683	31				0.03953	-1.827						523	0.08335	0.00867
						15.6887	21	15.6887	24				0.03967	-1.834						521.983	0.08192	0.00868
						15.7092	32	15.7092	28				0.03983	-1.834						521.003	0.08074	0.00879
						15.7296	26	15.7296	37				0.03997	-1.837						519.985	0.07947	0.00884
						15.7501	44	15.7501	24				0.04011	-1.833						519.005	0.07872	0.00893
						15.7706	29	15.7706	23				0.04025	-1.83						517.986	0.07779	0.0088
						15.791	20	15.791	31				0.04039	-1.831						517.005	0.07699	0.01165
						15.8115	22	15.8115	31				0.04053	-1.836						515.987	0.07604	0.0124
						15.832	32	15.832	33				0.04067	-1.833						515.005	0.07556	0.00906
						15.8524	34	15.8524	25				0.04081	-1.831						513.986	0.07514	0.00902
						15.8729	31	15.8729	39				0.04097	-1.829						513.005	0.07454	0.00982
						15.8933	26	15.8933	39				0.04111	-1.831						511.985	0.07405	0.01798
						15.9138	29	15.9138	28				0.04125	-1.829						511.003	0.07352	0.01105
						15.9343	35	15.9343	39				0.04139	-1.816						509.983	0.07335	0.00914
						15.9547	33	15.9547	28				0.04153	-1.815						509	0.07313	0.00911
						15.9752	24	15.9752	30				0.04167	-1.811						508.017	0.0729	0.00893
						15.9957	37	15.9957	24				0.04181	-1.814						506.997	0.07241	0.00889
						16.0161	29	16.0161	33				0.04194	-1.815						506.014	0.07224	0.0091
						16.0366	34	16.0366	29				0.04211	-1.817						504.992	0.07191	0.00899
						16.057	27	16.057	33				0.04225	-1.824						504.009	0.07182	0.00894
						16.0775	34	16.0775	34				0.04239	-1.832						502.987	0.07098	0.00858
						16.098	24	16.098	24				0.04253	-1.828						502.003	0.07098	0.00911
						16.1184	27	16.1184	33				0.04267	-1.844						500.981	0.07057	0.00885
						16.1389	32	16.1389	23				0.04281	-1.858						499.997	0.07012	0.00882
						16.1594	30	16.1594	38				0.04294	-1.873
						16.1798	30	16.1798	25				0.04308	-1.884
						16.2003	39	16.2003	23				0.04322	-1.896
						16.2207	31	16.2207	28				0.04339	-1.888
						16.2412	25	16.2412	29				0.04353	-1.892
						16.2617	28	16.2617	23				0.04367	-1.893
						16.2821	37	16.2821	23				0.04381	-1.887
						16.3026	38	16.3026	36				0.04394	-1.888
						16.3231	26	16.3231	24				0.04408	-1.888
						16.3435	20	16.3435	26				0.04422	-1.89
						16.364	27	16.364	28				0.04436	-1.893
						16.3845	31	16.3845	38				0.04453	-1.884
						16.4049	28	16.4049	25				0.04467	-1.89
						16.4254	28	16.4254	30				0.04481	-1.887
						16.4458	33	16.4458	32				0.04494	-1.894
						16.4663	30	16.4663	25				0.04508	-1.899
						16.4868	29	16.4868	34				0.04522	-1.893
						16.5072	47	16.5072	37				0.04536	-1.886
						16.5277	33	16.5277	30				0.0455	-1.874
						16.5481	30	16.5481	36				0.04567	-1.878
						16.5686	21	16.5686	28				0.04581	-1.881
						16.5891	21	16.5891	36				0.04594	-1.891
						16.6095	38	16.6095	29				0.04608	-1.892
						16.63	27	16.63	37				0.04622	-1.892
						16.6505	39	16.6505	26				0.04636	-1.893
						16.6709	27	16.6709	30				0.0465	-1.901
						16.6914	28	16.6914	30				0.04664	-1.894
						16.7118	29	16.7118	26				0.04678	-1.896
						16.7323	31	16.7323	26				0.04694	-1.894
						16.7528	31	16.7528	30				0.04708	-1.881
						16.7732	24	16.7732	40				0.04722	-1.89
						16.7937	37	16.7937	36				0.04736	-1.902
						16.8142	34	16.8142	22				0.0475	-1.894
						16.8346	30	16.8346	35				0.04764	-1.889
						16.8551	29	16.8551	24				0.04778	-1.889
						16.8756	26	16.8756	26				0.04792	-1.891
						16.896	22	16.896	28				0.04808	-1.897
						16.9165	28	16.9165	22				0.04822	-1.883
						16.9369	34	16.9369	26				0.04836	-1.878
						16.9574	32	16.9574	33				0.0485	-1.883
						16.9779	29	16.9779	26				0.04864	-1.877
						16.9983	33	16.9983	35				0.04878	-1.868
						17.0188	32	17.0188	40				0.04892	-1.861
						17.0392	27	17.0392	29				0.04906	-1.852
						17.0597	35	17.0597	29				0.04922	-1.847
						17.0802	30	17.0802	31				0.04936	-1.832
						17.1006	25	17.1006	24				0.0495	-1.823
						17.1211	30	17.1211	26				0.04964	-1.82
						17.1416	26	17.1416	29				0.04978	-1.821
						17.162	31	17.162	28				0.04992	-1.823
						17.1825	39	17.1825	29				0.05006	-1.824
						17.203	47	17.203	35				0.05019	-1.832
						17.2234	53	17.2234	29				0.05033	-1.829
						17.2439	50	17.2439	36				0.0505	-1.831
						17.2643	72	17.2643	28				0.05064	-1.828
						17.2848	65	17.2848	23				0.05078	-1.83
						17.3053	58	17.3053	25				0.05092	-1.828
						17.3257	28	17.3257	20				0.05106	-1.82
						17.3462	25	17.3462	21				0.05119	-1.812
						17.3667	28	17.3667	19				0.05133	-1.81
						17.3871	25	17.3871	23				0.05147	-1.807
						17.4076	40	17.4076	23				0.05164	-1.807
						17.428	31	17.428	23				0.05178	-1.806
						17.4485	23	17.4485	26				0.05192	-1.808
						17.469	30	17.469	28				0.05206	-1.811
						17.4894	26	17.4894	31				0.05219	-1.821
						17.5099	21	17.5099	21				0.05233	-1.831
						17.5304	33	17.5304	29				0.05247	-1.817
						17.5508	31	17.5508	34				0.05261	-1.823
						17.5713	34	17.5713	29				0.05278	-1.831
						17.5917	34	17.5917	33				0.05292	-1.823
						17.6122	33	17.6122	28				0.05306	-1.826
						17.6327	32	17.6327	26				0.05319	-1.818
						17.6531	28	17.6531	40				0.05333	-1.824
						17.6736	30	17.6736	26				0.05347	-1.829
						17.6941	35	17.6941	24				0.05361	-1.828
						17.7145	34	17.7145	32				0.05375	-1.836
						17.735	25	17.735	42				0.05389	-1.831
						17.7554	28	17.7554	33				0.05406	-1.844
						17.7759	24	17.7759	23				0.05419	-1.834
						17.7964	33	17.7964	28				0.05433	-1.831
						17.8168	32	17.8168	32				0.05447	-1.836
						17.8373	28	17.8373	26				0.05461	-1.834
						17.8578	29	17.8578	33				0.05475	-1.83
						17.8782	31	17.8782	16				0.05489	-1.833
						17.8987	26	17.8987	30				0.05503	-1.83
						17.9191	33	17.9191	25				0.05519	-1.836
						17.9396	34	17.9396	25				0.05533	-1.838
						17.9601	39	17.9601	33				0.05547	-1.842
						17.9805	29	17.9805	22				0.05561	-1.842
						18.001	31	18.001	27				0.05575	-1.841
						18.0215	23	18.0215	21				0.05589	-1.832
						18.0419	34	18.0419	31				0.05603	-1.832
						18.0624	26	18.0624	31				0.05617	-1.829
						18.0829	34	18.0829	31				0.05633	-1.836
						18.1033	28	18.1033	31				0.05647	-1.845
						18.1238	24	18.1238	22				0.05661	-1.85
						18.1442	35	18.1442	25				0.05675	-1.85
						18.1647	31	18.1647	32				0.05689	-1.858
						18.1852	35	18.1852	28				0.05703	-1.858
						18.2056	29	18.2056	31				0.05717	-1.868
						18.2261	28	18.2261	24				0.05731	-1.872
						18.2465	30	18.2465	39				0.05744	-1.878
						18.267	44	18.267	40				0.05761	-1.875
						18.2875	47	18.2875	36				0.05775	-1.884
						18.3079	36	18.3079	35				0.05789	-1.893
						18.3284	43	18.3284	27				0.05803	-1.881
						18.3489	38	18.3489	21				0.05817	-1.872
						18.3693	36	18.3693	32				0.05831	-1.869
						18.3898	33	18.3898	28				0.05844	-1.871
						18.4103	29	18.4103	24				0.05858	-1.868
						18.4307	28	18.4307	26				0.05875	-1.855
						18.4512	26	18.4512	29				0.05889	-1.842
						18.4716	34	18.4716	26				0.05903	-1.834
						18.4921	39	18.4921	39				0.05917	-1.822
						18.5126	32	18.5126	37				0.05931	-1.812
						18.533	17	18.533	22				0.05944	-1.811
						18.5535	40	18.5535	17				0.05958	-1.813
						18.5739	29	18.5739	34				0.05972	-1.809
						18.5944	24	18.5944	30				0.05989	-1.806
						18.6149	43	18.6149	20				0.06003	-1.801
						18.6353	35	18.6353	25				0.06017	-1.811
						18.6558	22	18.6558	24				0.06031	-1.812
						18.6763	27	18.6763	35				0.06044	-1.814
						18.6967	29	18.6967	15				0.06058	-1.818
						18.7172	48	18.7172	38				0.06072	-1.826
						18.7376	28	18.7376	26				0.06086	-1.837
						18.7581	25	18.7581	27				0.061	-1.84
						18.7786	40	18.7786	36				0.06117	-1.839
						18.799	33	18.799	33				0.06131	-1.839
						18.8195	38	18.8195	19				0.06144	-1.841
						18.84	22	18.84	31				0.06158	-1.845
						18.8604	31	18.8604	37				0.06172	-1.838
						18.8809	25	18.8809	29				0.06186	-1.824
						18.9014	27	18.9014	20				0.062	-1.828
						18.9218	38	18.9218	28				0.06214	-1.839
						18.9423	27	18.9423	27				0.06231	-1.834
						18.9627	32	18.9627	28				0.06244	-1.848
						18.9832	31	18.9832	32				0.06258	-1.847
						19.0037	26	19.0037	24				0.06272	-1.859
						19.0241	18	19.0241	29				0.06286	-1.863
						19.0446	33	19.0446	23				0.063	-1.852
						19.0651	30	19.0651	27				0.06314	-1.854
						19.0855	25	19.0855	25				0.06328	-1.851
						19.106	28	19.106	31				0.06344	-1.836
						19.1264	32	19.1264	24				0.06358	-1.821
						19.1469	31	19.1469	31				0.06372	-1.826
						19.1674	21	19.1674	21				0.06386	-1.834
						19.1878	39	19.1878	27				0.064	-1.839
						19.2083	28	19.2083	32				0.06414	-1.847
						19.2288	21	19.2288	32				0.06428	-1.833
						19.2492	27	19.2492	17				0.06442	-1.829
						19.2697	28	19.2697	25				0.06456	-1.834
						19.2902	41	19.2902	22				0.06472	-1.829
						19.3106	28	19.3106	40				0.06486	-1.827
						19.3311	28	19.3311	28				0.065	-1.828
						19.3515	31	19.3515	20				0.06514	-1.83
						19.372	30	19.372	27				0.06528	-1.835
						19.3925	23	19.3925	18				0.06542	-1.819
						19.4129	34	19.4129	29				0.06556	-1.814
						19.4334	26	19.4334	24				0.06569	-1.823
						19.4538	21	19.4538	24				0.06586	-1.833
						19.4743	37	19.4743	18				0.066	-1.829
						19.4948	30	19.4948	29				0.06614	-1.828
						19.5152	21	19.5152	24				0.06628	-1.84
						19.5357	28	19.5357	32				0.06642	-1.857
						19.5562	25	19.5562	32				0.06656	-1.855
						19.5766	32	19.5766	21				0.06669	-1.862
						19.5971	37	19.5971	16				0.06683	-1.864
						19.6176	34	19.6176	29				0.067	-1.861
						19.638	48	19.638	22				0.06714	-1.851
						19.6585	24	19.6585	27				0.06728	-1.86
						19.6789	27	19.6789	28				0.06742	-1.853
						19.6994	23	19.6994	28				0.06756	-1.858
						19.7199	31	19.7199	35				0.06769	-1.862
						19.7403	33	19.7403	28				0.06783	-1.845
						19.7608	30	19.7608	25				0.06797	-1.845
						19.7812	29	19.7812	23				0.06811	-1.844
						19.8017	27	19.8017	25				0.06828	-1.835
						19.8222	24	19.8222	30				0.06842	-1.838
						19.8426	34	19.8426	19				0.06856	-1.84
						19.8631	40	19.8631	23				0.06869	-1.845
						19.8836	47	19.8836	34				0.06883	-1.854
						19.904	31	19.904	33				0.06897	-1.859
						19.9245	31	19.9245	33				0.06911	-1.856
						19.9449	47	19.9449	27				0.06925	-1.851
						19.9654	32	19.9654	30				0.06942	-1.85
						19.9859	60	19.9859	40				0.06956	-1.846
						20.0063	103	20.0063	32				0.06969	-1.841
						20.0268	74	20.0268	32				0.06983	-1.838
						20.0473	72	20.0473	23				0.06997	-1.829
						20.0677	98	20.0677	22				0.07011	-1.83
						20.0882	63	20.0882	34				0.07025	-1.832
						20.1087	54	20.1087	32				0.07039	-1.824
						20.1291	46	20.1291	29				0.07056	-1.822
						20.1496	43	20.1496	28				0.07069	-1.825
						20.17	46	20.17	21				0.07083	-1.828
						20.1905	36	20.1905	29				0.07097	-1.826
						20.211	70	20.211	31				0.07111	-1.826
						20.2314	91	20.2314	22				0.07125	-1.825
						20.2519	251	20.2519	26				0.07139	-1.829
						20.2724	254	20.2724	25				0.07153	-1.829
						20.2928	239	20.2928	26				0.07167	-1.831
						20.3133	296	20.3133	24				0.07183	-1.833
						20.3337	198	20.3337	32				0.07197	-1.831
						20.3542	118	20.3542	29				0.07211	-1.834
						20.3747	119	20.3747	16				0.07225	-1.834
						20.3951	55	20.3951	26				0.07239	-1.829
						20.4156	43	20.4156	21				0.07253	-1.825
						20.4361	32	20.4361	24				0.07267	-1.829
						20.4565	31	20.4565	24				0.07281	-1.835
						20.477	37	20.477	29				0.07297	-1.841
						20.4974	29	20.4974	35				0.07311	-1.845
						20.5179	33	20.5179	19				0.07325	-1.839
						20.5384	36	20.5384	26				0.07339	-1.831
						20.5588	29	20.5588	28				0.07353	-1.823
						20.5793	26	20.5793	36				0.07367	-1.819
						20.5998	29	20.5998	20				0.07381	-1.83
						20.6202	32	20.6202	28				0.07394	-1.834
						20.6407	20	20.6407	24				0.07411	-1.837
						20.6611	24	20.6611	31				0.07425	-1.827
						20.6816	33	20.6816	28				0.07439	-1.834
						20.7021	24	20.7021	36				0.07453	-1.835
						20.7225	31	20.7225	25				0.07467	-1.827
						20.743	27	20.743	26				0.07481	-1.828
						20.7635	29	20.7635	24				0.07494	-1.813
						20.7839	34	20.7839	36				0.07508	-1.816
						20.8044	31	20.8044	29				0.07522	-1.809
						20.8249	33	20.8249	18				0.07539	-1.8
						20.8453	46	20.8453	33				0.07553	-1.81
						20.8658	40	20.8658	24				0.07567	-1.821
						20.8862	32	20.8862	29				0.07581	-1.825
						20.9067	29	20.9067	38				0.07594	-1.83
						20.9272	30	20.9272	21				0.07608	-1.83
						20.9476	31	20.9476	29				0.07622	-1.844
						20.9681	16	20.9681	33				0.07636	-1.843
						20.9886	34	20.9886	31				0.07653	-1.853
						21.009	28	21.009	31				0.07667	-1.847
						21.0295	26	21.0295	31				0.07681	-1.84
						21.0499	25	21.0499	44				0.07694	-1.851
						21.0704	35	21.0704	28				0.07708	-1.858
						21.0909	23	21.0909	19				0.07722	-1.87
						21.1113	28	21.1113	29				0.07736	-1.861
						21.1318	24	21.1318	31				0.0775	-1.875
						21.1522	32	21.1522	34				0.07767	-1.892
						21.1727	22	21.1727	32				0.07781	-1.884
						21.1932	27	21.1932	28				0.07794	-1.892
						21.2136	34	21.2136	21				0.07808	-1.9
						21.2341	32	21.2341	28				0.07822	-1.891
						21.2546	36	21.2546	23				0.07836	-1.877
						21.275	26	21.275	31				0.0785	-1.862
						21.2955	29	21.2955	28				0.07864	-1.851
						21.316	37	21.316	34				0.07878	-1.843
						21.3364	43	21.3364	22				0.07894	-1.827
						21.3569	31	21.3569	35				0.07908	-1.815
						21.3773	26	21.3773	27				0.07922	-1.807
						21.3978	27	21.3978	31				0.07936	-1.798
						21.4183	31	21.4183	23				0.0795	-1.795
						21.4387	23	21.4387	31				0.07964	-1.788
						21.4592	31	21.4592	16				0.07978	-1.791
						21.4796	33	21.4796	25				0.07992	-1.798
						21.5001	36	21.5001	30				0.08008	-1.803
						21.5206	27	21.5206	31				0.08022	-1.79
						21.541	24	21.541	33				0.08036	-1.789
						21.5615	35	21.5615	31				0.0805	-1.791
						21.582	28	21.582	20				0.08064	-1.799
						21.6024	27	21.6024	18				0.08078	-1.798
						21.6229	26	21.6229	35				0.08092	-1.798
						21.6434	32	21.6434	44				0.08106	-1.798
						21.6638	32	21.6638	38				0.08122	-1.805
						21.6843	28	21.6843	36				0.08136	-1.815
						21.7047	32	21.7047	51				0.0815	-1.816
						21.7252	31	21.7252	46				0.08164	-1.807
						21.7457	22	21.7457	110				0.08178	-1.805
						21.7661	27	21.7661	338				0.08192	-1.804
						21.7866	25	21.7866	360				0.08206	-1.802
						21.8071	31	21.8071	151				0.08219	-1.787
						21.8275	28	21.8275	243				0.08233	-1.791
						21.848	29	21.848	150				0.0825	-1.798
						21.8684	37	21.8684	47				0.08264	-1.786
						21.8889	41	21.8889	37				0.08278	-1.792
						21.9094	33	21.9094	37				0.08292	-1.793
						21.9298	44	21.9298	45				0.08306	-1.798
						21.9503	31	21.9503	33				0.08319	-1.805
						21.9708	32	21.9708	64				0.08333	-1.805
						21.9912	32	21.9912	68				0.08347	-1.798
						22.0117	43	22.0117	63				0.08364	-1.795
						22.0321	34	22.0321	48				0.08378	-1.794
						22.0526	17	22.0526	48				0.08392	-1.795
						22.0731	28	22.0731	43				0.08406	-1.81
						22.0935	36	22.0935	39				0.08419	-1.819
						22.114	29	22.114	25				0.08433	-1.834
						22.1345	34	22.1345	23				0.08447	-1.837
						22.1549	38	22.1549	33				0.08461	-1.829
						22.1754	19	22.1754	40				0.08478	-1.83
						22.1959	30	22.1959	21				0.08492	-1.836
						22.2163	33	22.2163	29				0.08506	-1.844
						22.2368	36	22.2368	26				0.08519	-1.859
						22.2572	23	22.2572	25				0.08533	-1.867
						22.2777	37	22.2777	26				0.08547	-1.859
						22.2982	26	22.2982	25				0.08561	-1.869
						22.3186	22	22.3186	24				0.08575	-1.871
						22.3391	28	22.3391	28				0.08589	-1.879
						22.3595	25	22.3595	30				0.08606	-1.868
						22.38	15	22.38	17				0.08619	-1.869
						22.4005	31	22.4005	23				0.08633	-1.873
						22.4209	21	22.4209	23				0.08647	-1.859
						22.4414	30	22.4414	30				0.08661	-1.849
						22.4619	27	22.4619	29				0.08675	-1.856
						22.4823	35	22.4823	27				0.08689	-1.861
						22.5028	27	22.5028	37				0.08703	-1.852
						22.5233	29	22.5233	24				0.08719	-1.856
						22.5437	29	22.5437	19				0.08733	-1.852
						22.5642	25	22.5642	27				0.08747	-1.859
						22.5846	28	22.5846	38				0.08761	-1.852
						22.6051	17	22.6051	26				0.08775	-1.846
						22.6256	28	22.6256	25				0.08789	-1.835
						22.646	31	22.646	24				0.08803	-1.828
						22.6665	32	22.6665	22				0.08817	-1.806
						22.6869	25	22.6869	26				0.08833	-1.794
						22.7074	17	22.7074	26				0.08847	-1.79
						22.7279	25	22.7279	31				0.08861	-1.786
						22.7483	26	22.7483	22				0.08875	-1.793
						22.7688	24	22.7688	27				0.08889	-1.799
						22.7893	34	22.7893	25				0.08903	-1.8
						22.8097	33	22.8097	27				0.08917	-1.803
						22.8302	17	22.8302	17				0.08931	-1.808
						22.8507	29	22.8507	25				0.08944	-1.812
						22.8711	24	22.8711	27				0.08961	-1.818
						22.8916	27	22.8916	25				0.08975	-1.82
						22.912	27	22.912	30				0.08989	-1.825
						22.9325	26	22.9325	25				0.09003	-1.82
						22.953	22	22.953	28				0.09017	-1.811
						22.9734	22	22.9734	22				0.09031	-1.818
						22.9939	23	22.9939	35				0.09044	-1.817
						23.0144	24	23.0144	29				0.09058	-1.823
						23.0348	31	23.0348	14				0.09075	-1.825
						23.0553	29	23.0553	23				0.09089	-1.821
						23.0757	33	23.0757	31				0.09103	-1.822
						23.0962	23	23.0962	22				0.09117	-1.828
						23.1167	25	23.1167	29				0.09131	-1.837
						23.1371	21	23.1371	29				0.09144	-1.832
						23.1576	21	23.1576	29				0.09158	-1.831
						23.178	24	23.178	30				0.09172	-1.843
						23.1985	30	23.1985	33				0.09189	-1.837
						23.219	29	23.219	23				0.09203	-1.828
						23.2394	29	23.2394	24				0.09217	-1.834
						23.2599	30	23.2599	28				0.09231	-1.836
						23.2804	19	23.2804	28				0.09244	-1.844
						23.3008	36	23.3008	26				0.09258	-1.853
						23.3213	29	23.3213	25				0.09272	-1.852
						23.3418	23	23.3418	22				0.09286	-1.841
						23.3622	25	23.3622	24				0.093	-1.846
						23.3827	25	23.3827	23				0.09317	-1.85
						23.4031	26	23.4031	28				0.09331	-1.846
						23.4236	25	23.4236	31				0.09344	-1.841
						23.4441	29	23.4441	37				0.09358	-1.838
						23.4645	34	23.4645	22				0.09372	-1.827
						23.485	29	23.485	47				0.09386	-1.825
						23.5055	25	23.5055	27				0.094	-1.831
						23.5259	30	23.5259	24				0.09414	-1.832
						23.5464	22	23.5464	37				0.09431	-1.826
						23.5668	29	23.5668	21				0.09444	-1.83
						23.5873	34	23.5873	22				0.09458	-1.825
						23.6078	18	23.6078	19				0.09472	-1.81
						23.6282	25	23.6282	15				0.09486	-1.81
						23.6487	24	23.6487	28				0.095	-1.812
						23.6692	23	23.6692	25				0.09514	-1.809
						23.6896	41	23.6896	27				0.09528	-1.811
						23.7101	30	23.7101	29				0.09544	-1.81
						23.7306	36	23.7306	22				0.09558	-1.805
						23.751	32	23.751	23				0.09572	-1.788
						23.7715	14	23.7715	21				0.09586	-1.775
						23.7919	23	23.7919	15				0.096	-1.77
						23.8124	28	23.8124	31				0.09614	-1.769
						23.8329	31	23.8329	24				0.09628	-1.769
						23.8533	24	23.8533	25				0.09642	-1.768
						23.8738	28	23.8738	19				0.09656	-1.775
						23.8942	23	23.8942	18				0.09672	-1.784
						23.9147	28	23.9147	31				0.09686	-1.8
						23.9352	28	23.9352	27				0.097	-1.807
						23.9556	32	23.9556	33				0.09714	-1.812
						23.9761	25	23.9761	26				0.09728	-1.82
						23.9966	26	23.9966	27				0.09742	-1.811
						24.017	31	24.017	25				0.09756	-1.802
						24.0375	38	24.0375	23				0.09769	-1.806
						24.058	21	24.058	18				0.09786	-1.81
						24.0784	31	24.0784	31				0.098	-1.815
						24.0989	25	24.0989	31				0.09814	-1.813
						24.1193	33	24.1193	24				0.09828	-1.81
						24.1398	41	24.1398	33				0.09842	-1.817
						24.1603	25	24.1603	29				0.09856	-1.813
						24.1807	20	24.1807	28				0.09869	-1.812
						24.2012	25	24.2012	30				0.09883	-1.816
						24.2217	19	24.2217	25				0.099	-1.825
						24.2421	24	24.2421	22				0.09914	-1.829
						24.2626	31	24.2626	22				0.09928	-1.822
						24.283	34	24.283	24				0.09942	-1.827
						24.3035	25	24.3035	29				0.09956	-1.831
						24.324	40	24.324	33				0.09969	-1.836
						24.3444	20	24.3444	39				0.09983	-1.822
						24.3649	24	24.3649	29				0.09997	-1.819
						24.3853	26	24.3853	35				0.10011	-1.825
						24.4058	33	24.4058	32				0.10028	-1.831
						24.4263	29	24.4263	22				0.10042	-1.839
						24.4467	21	24.4467	31				0.10056	-1.831
						24.4672	22	24.4672	31				0.10069	-1.827
						24.4877	27	24.4877	24				0.10083	-1.822
						24.5081	24	24.5081	26				0.10097	-1.812
						24.5286	29	24.5286	15				0.10111	-1.806
						24.5491	28	24.5491	25				0.10125	-1.802
						24.5695	20	24.5695	31				0.10142	-1.802
						24.59	24	24.59	20				0.10156	-1.803
						24.6104	18	24.6104	35				0.10169	-1.812
						24.6309	22	24.6309	29				0.10183	-1.815
						24.6514	21	24.6514	35				0.10197	-1.809
						24.6718	33	24.6718	24				0.10211	-1.815
						24.6923	30	24.6923	14				0.10225	-1.819
						24.7127	27	24.7127	22				0.10239	-1.823
						24.7332	33	24.7332	34				0.10256	-1.814
						24.7537	27	24.7537	26				0.10269	-1.815
						24.7741	23	24.7741	20				0.10283	-1.82
						24.7946	22	24.7946	22				0.10297	-1.813
						24.8151	21	24.8151	22				0.10311	-1.815
						24.8355	29	24.8355	16				0.10325	-1.817
						24.856	19	24.856	22				0.10339	-1.818
						24.8764	42	24.8764	28				0.10353	-1.815
						24.8969	34	24.8969	28				0.10367	-1.814
						24.9174	38	24.9174	25				0.10383	-1.813
						24.9378	29	24.9378	29				0.10397	-1.82
						24.9583	29	24.9583	22				0.10411	-1.809
						24.9788	19	24.9788	24				0.10425	-1.819
						24.9992	22	24.9992	23				0.10439	-1.817
						25.0197	19	25.0197	30				0.10453	-1.817
						25.0402	21	25.0402	22				0.10467	-1.825
						25.0606	26	25.0606	25				0.10481	-1.819
						25.0811	22	25.0811	19				0.10497	-1.819
						25.1015	32	25.1015	20				0.10511	-1.824
						25.122	16	25.122	16				0.10525	-1.831
						25.1425	25	25.1425	24				0.10539	-1.827
						25.1629	24	25.1629	26				0.10553	-1.809
						25.1834	29	25.1834	19				0.10567	-1.806
						25.2039	14	25.2039	22				0.10581	-1.806
						25.2243	25	25.2243	28				0.10594	-1.799
						25.2448	28	25.2448	17				0.10611	-1.786
						25.2652	28	25.2652	30				0.10625	-1.778
						25.2857	19	25.2857	27				0.10639	-1.764
						25.3062	20	25.3062	29				0.10653	-1.76
						25.3266	29	25.3266	31				0.10667	-1.744
						25.3471	27	25.3471	57				0.10681	-1.747
						25.3676	26	25.3676	36				0.10694	-1.746
						25.388	26	25.388	34				0.10708	-1.748
						25.4085	29	25.4085	35				0.10722	-1.752
						25.429	29	25.429	42				0.10739	-1.755
						25.4494	35	25.4494	26				0.10753	-1.768
						25.4699	40	25.4699	26				0.10767	-1.781
						25.4903	15	25.4903	19				0.10781	-1.794
						25.5108	33	25.5108	22				0.10794	-1.803
						25.5313	26	25.5313	41				0.10808	-1.809
						25.5517	18	25.5517	28				0.10822	-1.816
						25.5722	21	25.5722	25				0.10836	-1.824
						25.5926	27	25.5926	21				0.10853	-1.824
						25.6131	24	25.6131	24				0.10867	-1.837
						25.6336	19	25.6336	20				0.10881	-1.827
						25.654	19	25.654	26				0.10894	-1.828
						25.6745	23	25.6745	28				0.10908	-1.835
						25.695	24	25.695	31				0.10922	-1.836
						25.7154	18	25.7154	21				0.10936	-1.836
						25.7359	34	25.7359	38				0.1095	-1.84
						25.7564	31	25.7564	27				0.10967	-1.842
						25.7768	19	25.7768	23				0.10981	-1.831
						25.7973	20	25.7973	33				0.10994	-1.832
						25.8177	37	25.8177	22				0.11008	-1.84
						25.8382	30	25.8382	21				0.11022	-1.841
						25.8587	19	25.8587	25				0.11036	-1.836
						25.8791	17	25.8791	30				0.1105	-1.832
						25.8996	23	25.8996	12				0.11064	-1.838
						25.92	19	25.92	27				0.11078	-1.85
						25.9405	30	25.9405	19				0.11094	-1.836
						25.961	33	25.961	25				0.11108	-1.822
						25.9814	40	25.9814	19				0.11122	-1.826
						26.0019	31	26.0019	29				0.11136	-1.836
						26.0224	24	26.0224	21				0.1115	-1.842
						26.0428	27	26.0428	29				0.11164	-1.845
						26.0633	29	26.0633	24				0.11178	-1.834
						26.0837	24	26.0837	19				0.11192	-1.831
						26.1042	32	26.1042	21				0.11208	-1.839
						26.1247	18	26.1247	22				0.11222	-1.826
						26.1451	28	26.1451	29				0.11236	-1.831
						26.1656	24	26.1656	26				0.1125	-1.833
						26.1861	32	26.1861	20				0.11264	-1.835
						26.2065	32	26.2065	23				0.11278	-1.837
						26.227	32	26.227	18				0.11292	-1.84
						26.2475	33	26.2475	12				0.11306	-1.842
						26.2679	26	26.2679	23				0.11322	-1.84
						26.2884	24	26.2884	20				0.11336	-1.837
						26.3088	28	26.3088	16				0.1135	-1.824
						26.3293	33	26.3293	25				0.11364	-1.825
						26.3498	23	26.3498	23				0.11378	-1.827
						26.3702	18	26.3702	19				0.11392	-1.813
						26.3907	21	26.3907	22				0.11406	-1.813
						26.4112	26	26.4112	27				0.11419	-1.804
						26.4316	32	26.4316	28				0.11433	-1.796
						26.4521	24	26.4521	25				0.1145	-1.796
						26.4725	23	26.4725	21				0.11464	-1.793
						26.493	30	26.493	32				0.11478	-1.786
						26.5135	36	26.5135	30				0.11492	-1.779
						26.5339	36	26.5339	25				0.11506	-1.778
						26.5544	34	26.5544	17				0.11519	-1.777
						26.5749	27	26.5749	22				0.11533	-1.779
						26.5953	30	26.5953	29				0.11547	-1.783
						26.6158	51	26.6158	27				0.11564	-1.787
						26.6363	84	26.6363	18				0.11578	-1.791
						26.6567	109	26.6567	22				0.11592	-1.795
						26.6772	135	26.6772	28				0.11606	-1.793
						26.6976	179	26.6976	17				0.11619	-1.78
						26.7181	184	26.7181	21				0.11633	-1.779
						26.7386	104	26.7386	25				0.11647	-1.774
						26.759	114	26.759	32				0.11661	-1.775
						26.7795	101	26.7795	24				0.11678	-1.77
						26.7999	63	26.7999	23				0.11692	-1.771
						26.8204	44	26.8204	24				0.11706	-1.778
						26.8409	42	26.8409	28				0.11719	-1.78
						26.8613	25	26.8613	23				0.11733	-1.781
						26.8818	29	26.8818	22				0.11747	-1.785
						26.9023	30	26.9023	26				0.11761	-1.792
						26.9227	31	26.9227	24				0.11775	-1.796
						26.9432	29	26.9432	20				0.11789	-1.789
						26.9637	19	26.9637	32				0.11806	-1.778
						26.9841	19	26.9841	23				0.11819	-1.781
						27.0046	35	27.0046	26				0.11833	-1.785
						27.025	25	27.025	21				0.11847	-1.791
						27.0455	44	27.0455	17				0.11861	-1.785
						27.066	28	27.066	28				0.11875	-1.796
						27.0864	32	27.0864	30				0.11889	-1.79
						27.1069	32	27.1069	19				0.11903	-1.795
						27.1273	27	27.1273	33				0.11919	-1.788
						27.1478	26	27.1478	28				0.11933	-1.797
						27.1683	21	27.1683	28				0.11947	-1.806
						27.1887	26	27.1887	33				0.11961	-1.802
						27.2092	33	27.2092	18				0.11975	-1.804
						27.2297	14	27.2297	29				0.11989	-1.809
						27.2501	26	27.2501	33				0.12003	-1.821
						27.2706	32	27.2706	28				0.12017	-1.829
						27.291	27	27.291	25				0.12033	-1.823
						27.3115	31	27.3115	32				0.12047	-1.818
						27.332	27	27.332	26				0.12061	-1.824
						27.3524	32	27.3524	28				0.12075	-1.833
						27.3729	22	27.3729	22				0.12089	-1.836
						27.3934	22	27.3934	23				0.12103	-1.822
						27.4138	25	27.4138	30				0.12117	-1.823
						27.4343	19	27.4343	16				0.12131	-1.823
						27.4548	24	27.4548	25				0.12144	-1.817
						27.4752	21	27.4752	19				0.12161	-1.809
						27.4957	23	27.4957	28				0.12175	-1.812
						27.5161	29	27.5161	14				0.12189	-1.817
						27.5366	22	27.5366	25				0.12203	-1.822
						27.5571	18	27.5571	24				0.12217	-1.822
						27.5775	20	27.5775	20				0.12231	-1.824
						27.598	31	27.598	25				0.12244	-1.826
						27.6184	18	27.6184	24				0.12258	-1.829
						27.6389	30	27.6389	19				0.12275	-1.815
						27.6594	23	27.6594	19				0.12289	-1.807
						27.6798	24	27.6798	20				0.12303	-1.813
						27.7003	29	27.7003	22				0.12317	-1.818
						27.7208	20	27.7208	21				0.12331	-1.816
						27.7412	21	27.7412	24				0.12344	-1.82
						27.7617	27	27.7617	26				0.12358	-1.826
						27.7822	27	27.7822	19				0.12372	-1.836
						27.8026	30	27.8026	18				0.12389	-1.836
						27.8231	24	27.8231	15				0.12403	-1.828
						27.8435	24	27.8435	19				0.12417	-1.835
						27.864	38	27.864	19				0.12431	-1.836
						27.8845	39	27.8845	20				0.12444	-1.831
						27.9049	42	27.9049	26				0.12458	-1.833
						27.9254	37	27.9254	17				0.12472	-1.83
						27.9459	99	27.9459	22				0.12486	-1.826
						27.9663	117	27.9663	16				0.125	-1.83
						27.9868	78	27.9868	28				0.12517	-1.823
						28.0072	75	28.0072	27				0.12531	-1.823
						28.0277	83	28.0277	21				0.12544	-1.827
						28.0482	53	28.0482	16				0.12558	-1.832
						28.0686	45	28.0686	21				0.12572	-1.821
						28.0891	37	28.0891	25				0.12586	-1.822
						28.1096	43	28.1096	28				0.126	-1.824
						28.13	36	28.13	25				0.12614	-1.822
						28.1505	23	28.1505	17				0.12631	-1.826
						28.1709	26	28.1709	29				0.12644	-1.817
						28.1914	29	28.1914	31				0.12658	-1.811
						28.2119	20	28.2119	21				0.12672	-1.807
						28.2323	22	28.2323	29				0.12686	-1.797
						28.2528	21	28.2528	26				0.127	-1.783
						28.2733	23	28.2733	23				0.12714	-1.774
						28.2937	18	28.2937	24				0.12728	-1.758
						28.3142	34	28.3142	9				0.12744	-1.751
						28.3346	28	28.3346	14				0.12758	-1.743
						28.3551	27	28.3551	10				0.12772	-1.741
						28.3756	13	28.3756	27				0.12786	-1.736
						28.396	37	28.396	27				0.128	-1.729
						28.4165	29	28.4165	21				0.12814	-1.721
						28.437	22	28.437	18				0.12828	-1.723
						28.4574	29	28.4574	18				0.12842	-1.725
						28.4779	20	28.4779	17				0.12856	-1.724
						28.4983	24	28.4983	14				0.12872	-1.725
						28.5188	19	28.5188	16				0.12886	-1.726
						28.5393	18	28.5393	17				0.129	-1.729
						28.5597	20	28.5597	14				0.12914	-1.731
						28.5802	14	28.5802	18				0.12928	-1.736
						28.6007	21	28.6007	24				0.12942	-1.746
						28.6211	21	28.6211	21				0.12956	-1.752
						28.6416	23	28.6416	19				0.12969	-1.757
						28.6621	15	28.6621	25				0.12986	-1.772
						28.6825	25	28.6825	12				0.13	-1.781
						28.703	28	28.703	19				0.13014	-1.785
						28.7234	23	28.7234	22				0.13028	-1.774
						28.7439	29	28.7439	23				0.13042	-1.771
						28.7644	20	28.7644	24				0.13056	-1.788
						28.7848	22	28.7848	24				0.13069	-1.797
						28.8053	28	28.8053	30				0.13083	-1.812
						28.8257	22	28.8257	15				0.131	-1.799
						28.8462	25	28.8462	19				0.13114	-1.805
						28.8667	30	28.8667	27				0.13128	-1.799
						28.8871	23	28.8871	25				0.13142	-1.798
						28.9076	13	28.9076	22				0.13156	-1.803
						28.9281	16	28.9281	18				0.13169	-1.806
						28.9485	27	28.9485	25				0.13183	-1.812
						28.969	30	28.969	24				0.13197	-1.806
						28.9895	32	28.9895	15				0.13211	-1.811
						29.0099	42	29.0099	19				0.13228	-1.814
						29.0304	26	29.0304	21				0.13242	-1.81
						29.0508	34	29.0508	21				0.13256	-1.791
						29.0713	30	29.0713	23				0.13269	-1.796
						29.0918	25	29.0918	20				0.13283	-1.8
						29.1122	30	29.1122	17				0.13297	-1.801
						29.1327	40	29.1327	14				0.13311	-1.806
						29.1532	24	29.1532	13				0.13325	-1.805
						29.1736	46	29.1736	17				0.13342	-1.795
						29.1941	35	29.1941	24				0.13356	-1.799
						29.2145	22	29.2145	26				0.13369	-1.8
						29.235	31	29.235	19				0.13383	-1.805
						29.2555	20	29.2555	25				0.13397	-1.814
						29.2759	28	29.2759	21				0.13411	-1.815
						29.2964	24	29.2964	19				0.13425	-1.812
						29.3168	25	29.3168	19				0.13439	-1.813
						29.3373	24	29.3373	16				0.13456	-1.816
						29.3578	15	29.3578	22				0.13469	-1.826
						29.3782	28	29.3782	18				0.13483	-1.83
						29.3987	27	29.3987	16				0.13497	-1.832
						29.4192	28	29.4192	18				0.13511	-1.825
						29.4396	22	29.4396	22				0.13525	-1.829
						29.4601	20	29.4601	17				0.13539	-1.828
						29.4806	33	29.4806	16				0.13553	-1.811
						29.501	28	29.501	19				0.13567	-1.809
						29.5215	22	29.5215	26				0.13583	-1.804
						29.5419	22	29.5419	16				0.13597	-1.799
						29.5624	18	29.5624	24				0.13611	-1.8
						29.5829	35	29.5829	17				0.13625	-1.788
						29.6033	19	29.6033	24				0.13639	-1.777
						29.6238	32	29.6238	21				0.13653	-1.773
						29.6443	24	29.6443	26				0.13667	-1.772
						29.6647	34	29.6647	33				0.13681	-1.77
						29.6852	27	29.6852	16				0.13697	-1.778
						29.7056	52	29.7056	16				0.13711	-1.773
						29.7261	38	29.7261	23				0.13725	-1.764
						29.7466	59	29.7466	22				0.13739	-1.77
						29.767	141	29.767	13				0.13753	-1.773
						29.7875	171	29.7875	13				0.13767	-1.777
						29.808	116	29.808	20				0.13781	-1.781
						29.8284	122	29.8284	29				0.13794	-1.784
						29.8489	138	29.8489	19				0.13811	-1.786
						29.8694	104	29.8694	15				0.13825	-1.786
						29.8898	63	29.8898	28				0.13839	-1.787
						29.9103	60	29.9103	24				0.13853	-1.787
						29.9307	51	29.9307	26				0.13867	-1.779
						29.9512	49	29.9512	22				0.13881	-1.772
						29.9717	46	29.9717	25				0.13894	-1.77
						29.9921	44	29.9921	21				0.13908	-1.771
						30.0126	41	30.0126	25				0.13922	-1.779
						30.033	36	30.033	27				0.13939	-1.779
						30.0535	30	30.0535	20				0.13953	-1.772
						30.074	20	30.074	17				0.13967	-1.776
						30.0944	31	30.0944	22				0.13981	-1.779
						30.1149	22	30.1149	12				0.13994	-1.78
						30.1354	24	30.1354	22				0.14008	-1.782
						30.1558	31	30.1558	16				0.14022	-1.782
						30.1763	28	30.1763	23				0.14036	-1.785
						30.1968	30	30.1968	20				0.14053	-1.793
						30.2172	24	30.2172	24				0.14067	-1.799
						30.2377	31	30.2377	28				0.14081	-1.791
						30.2581	23	30.2581	22				0.14094	-1.79
						30.2786	32	30.2786	20				0.14108	-1.799
						30.2991	27	30.2991	25				0.14122	-1.805
						30.3195	26	30.3195	13				0.14136	-1.81
						30.34	19	30.34	19				0.1415	-1.817
						30.3605	31	30.3605	27				0.14167	-1.825
						30.3809	21	30.3809	18				0.14181	-1.829
						30.4014	13	30.4014	26				0.14194	-1.822
						30.4218	22	30.4218	24				0.14208	-1.816
						30.4423	23	30.4423	33				0.14222	-1.816
						30.4628	22	30.4628	33				0.14236	-1.816
						30.4832	23	30.4832	32				0.1425	-1.809
						30.5037	20	30.5037	28				0.14264	-1.802
						30.5241	23	30.5241	36				0.14278	-1.797
						30.5446	15	30.5446	37				0.14294	-1.787
						30.5651	18	30.5651	42				0.14308	-1.786
						30.5855	17	30.5855	24				0.14322	-1.795
						30.606	25	30.606	27				0.14336	-1.799
						30.6265	33	30.6265	23				0.1435	-1.81
						30.6469	24	30.6469	23				0.14364	-1.798
						30.6674	27	30.6674	22				0.14378	-1.8
						30.6879	34	30.6879	27				0.14392	-1.799
						30.7083	18	30.7083	32				0.14408	-1.791
						30.7288	23	30.7288	45				0.14422	-1.792
						30.7492	23	30.7492	78				0.14436	-1.788
						30.7697	20	30.7697	63				0.1445	-1.786
						30.7902	31	30.7902	55				0.14464	-1.781
						30.8106	20	30.8106	44				0.14478	-1.771
						30.8311	21	30.8311	52				0.14492	-1.755
						30.8515	25	30.8515	52				0.14506	-1.747
						30.872	32	30.872	37				0.14522	-1.741
						30.8925	31	30.8925	25				0.14536	-1.745
						30.9129	37	30.9129	21				0.1455	-1.743
						30.9334	39	30.9334	29				0.14564	-1.746
						30.9539	33	30.9539	26				0.14578	-1.748
						30.9743	27	30.9743	41				0.14592	-1.747
						30.9948	29	30.9948	26				0.14606	-1.748
						31.0153	24	31.0153	33				0.14619	-1.74
						31.0357	31	31.0357	19				0.14633	-1.739
						31.0562	34	31.0562	32				0.1465	-1.748
						31.0766	25	31.0766	31				0.14664	-1.743
						31.0971	21	31.0971	29				0.14678	-1.745
						31.1176	10	31.1176	25				0.14692	-1.747
						31.138	20	31.138	16				0.14706	-1.749
						31.1585	23	31.1585	25				0.14719	-1.747
						31.179	30	31.179	20				0.14733	-1.737
						31.1994	26	31.1994	33				0.14747	-1.74
						31.2199	23	31.2199	22				0.14764	-1.745
						31.2403	28	31.2403	20				0.14778	-1.763
						31.2608	21	31.2608	26				0.14792	-1.779
						31.2813	19	31.2813	22				0.14806	-1.786
						31.3017	22	31.3017	22				0.14819	-1.794
						31.3222	36	31.3222	29				0.14833	-1.813
						31.3427	23	31.3427	24				0.14847	-1.818
						31.3631	18	31.3631	34				0.14861	-1.809
						31.3836	17	31.3836	19				0.14878	-1.813
						31.4041	30	31.4041	16				0.14892	-1.819
						31.4245	22	31.4245	17				0.14906	-1.832
						31.445	20	31.445	19				0.14919	-1.822
						31.4654	21	31.4654	20				0.14933	-1.819
						31.4859	24	31.4859	16				0.14947	-1.815
						31.5064	27	31.5064	25				0.14961	-1.811
						31.5268	18	31.5268	20				0.14975	-1.813
						31.5473	22	31.5473	18				0.14989	-1.803
						31.5678	16	31.5678	17				0.15006	-1.802
						31.5882	22	31.5882	19				0.15019	-1.803
						31.6087	17	31.6087	20				0.15033	-1.799
						31.6291	22	31.6291	18				0.15047	-1.8
						31.6496	23	31.6496	20				0.15061	-1.8
						31.6701	40	31.6701	24				0.15075	-1.804
						31.6905	32	31.6905	18				0.15089	-1.817
						31.711	31	31.711	21				0.15103	-1.806
						31.7314	35	31.7314	33				0.15119	-1.806
						31.7519	29	31.7519	28				0.15133	-1.811
						31.7724	27	31.7724	39				0.15147	-1.817
						31.7928	31	31.7928	29				0.15161	-1.814
						31.8133	36	31.8133	24				0.15175	-1.812
						31.8338	27	31.8338	25				0.15189	-1.821
						31.8542	23	31.8542	27				0.15203	-1.823
						31.8747	26	31.8747	25				0.15217	-1.822
						31.8952	23	31.8952	32				0.15233	-1.813
						31.9156	34	31.9156	33				0.15247	-1.808
						31.9361	29	31.9361	20				0.15261	-1.802
						31.9565	29	31.9565	29				0.15275	-1.797
						31.977	20	31.977	28				0.15289	-1.784
						31.9975	21	31.9975	21				0.15303	-1.778
						32.0179	20	32.0179	29				0.15317	-1.777
						32.0384	31	32.0384	21				0.15331	-1.78
						32.0588	31	32.0588	27				0.15344	-1.778
						32.0793	32	32.0793	29				0.15361	-1.775
						32.0998	28	32.0998	21				0.15375	-1.768
						32.1202	31	32.1202	31				0.15389	-1.769
						32.1407	21	32.1407	15				0.15403	-1.761
						32.1612	23	32.1612	37				0.15417	-1.762
						32.1816	25	32.1816	31				0.15431	-1.76
						32.2021	24	32.2021	26				0.15444	-1.762
						32.2225	29	32.2225	36				0.15458	-1.764
						32.243	33	32.243	33				0.15475	-1.764
						32.2635	33	32.2635	50				0.15489	-1.765
						32.2839	56	32.2839	50				0.15503	-1.771
						32.3044	77	32.3044	40				0.15517	-1.764
						32.3249	45	32.3249	41				0.15531	-1.762
						32.3453	33	32.3453	50				0.15544	-1.764
						32.3658	47	32.3658	37				0.15558	-1.767
						32.3862	46	32.3862	31				0.15572	-1.768
						32.4067	35	32.4067	35				0.15589	-1.766
						32.4272	32	32.4272	39				0.15603	-1.771
						32.4476	35	32.4476	69				0.15617	-1.778
						32.4681	19	32.4681	95				0.15631	-1.782
						32.4886	40	32.4886	136				0.15644	-1.777
						32.509	31	32.509	149				0.15658	-1.783
						32.5295	36	32.5295	98				0.15672	-1.788
						32.55	33	32.55	70				0.15686	-1.795
						32.5704	30	32.5704	108				0.157	-1.792
						32.5909	23	32.5909	102				0.15717	-1.795
						32.6113	26	32.6113	71				0.15731	-1.794
						32.6318	31	32.6318	37				0.15744	-1.779
						32.6523	36	32.6523	38				0.15758	-1.772
						32.6727	34	32.6727	44				0.15772	-1.768
						32.6932	50	32.6932	34				0.15786	-1.776
						32.7137	38	32.7137	46				0.158	-1.773
						32.7341	52	32.7341	59				0.15814	-1.772
						32.7546	62	32.7546	76				0.15831	-1.775
						32.775	88	32.775	82				0.15844	-1.77
						32.7955	161	32.7955	101				0.15858	-1.771
						32.816	394	32.816	84				0.15872	-1.779
						32.8364	1180	32.8364	118				0.15886	-1.776
						32.8569	1206	32.8569	227				0.159	-1.773
						32.8774	358	32.8774	804				0.15914	-1.768
						32.8978	294	32.8978	2135				0.15928	-1.768
						32.9183	613	32.9183	1080				0.15944	-1.772
						32.9387	672	32.9387	353				0.15958	-1.771
						32.9592	212	32.9592	650				0.15972	-1.771
						32.9797	84	32.9797	1196				0.15986	-1.771
						33.0001	53	33.0001	758				0.16	-1.773
						33.0206	46	33.0206	228				0.16014	-1.777
						33.0411	30	33.0411	190				0.16028	-1.777
						33.0615	51	33.0615	166				0.16042	-1.774
						33.082	33	33.082	107				0.16056	-1.77
						33.1024	31	33.1024	80				0.16072	-1.758
						33.1229	34	33.1229	106				0.16086	-1.754
						33.1434	32	33.1434	93				0.161	-1.75
						33.1638	22	33.1638	50				0.16114	-1.746
						33.1843	26	33.1843	42				0.16128	-1.747
						33.2048	26	33.2048	69				0.16142	-1.746
						33.2252	24	33.2252	72				0.16156	-1.745
						33.2457	32	33.2457	40				0.16169	-1.746
						33.2662	19	33.2662	33				0.16186	-1.745
						33.2866	20	33.2866	32				0.162	-1.751
						33.3071	21	33.3071	28				0.16214	-1.751
						33.3275	31	33.3275	32				0.16228	-1.751
						33.348	21	33.348	27				0.16242	-1.754
						33.3685	23	33.3685	34				0.16256	-1.747
						33.3889	22	33.3889	27				0.16269	-1.749
						33.4094	15	33.4094	19				0.16283	-1.744
						33.4299	23	33.4299	19				0.163	-1.748
						33.4503	23	33.4503	24				0.16314	-1.754
						33.4708	25	33.4708	24				0.16328	-1.763
						33.4912	23	33.4912	18				0.16342	-1.76
						33.5117	33	33.5117	24				0.16356	-1.769
						33.5322	37	33.5322	24				0.16369	-1.774
						33.5526	27	33.5526	21				0.16383	-1.781
						33.5731	27	33.5731	23				0.16397	-1.767
						33.5936	16	33.5936	18				0.16411	-1.76
						33.614	34	33.614	18				0.16428	-1.763
						33.6345	21	33.6345	23				0.16442	-1.773
						33.6549	23	33.6549	21				0.16456	-1.765
						33.6754	22	33.6754	21				0.16469	-1.762
						33.6959	23	33.6959	19				0.16483	-1.763
						33.7163	19	33.7163	20				0.16497	-1.77
						33.7368	25	33.7368	26				0.16511	-1.764
						33.7572	25	33.7572	24				0.16525	-1.761
						33.7777	20	33.7777	26				0.16542	-1.766
						33.7982	27	33.7982	27				0.16556	-1.772
						33.8186	28	33.8186	19				0.16569	-1.777
						33.8391	29	33.8391	28				0.16583	-1.768
						33.8596	26	33.8596	18				0.16597	-1.768
						33.88	20	33.88	23				0.16611	-1.771
						33.9005	23	33.9005	29				0.16625	-1.779
						33.9209	32	33.9209	30				0.16639	-1.79
						33.9414	31	33.9414	25				0.16656	-1.777
						33.9619	39	33.9619	17				0.16669	-1.779
						33.9823	30	33.9823	24				0.16683	-1.781
						34.0028	36	34.0028	13				0.16697	-1.792
						34.0233	22	34.0233	20				0.16711	-1.794
						34.0437	28	34.0437	19				0.16725	-1.796
						34.0642	33	34.0642	19				0.16739	-1.802
						34.0847	23	34.0847	16				0.16753	-1.8
						34.1051	22	34.1051	22				0.16767	-1.799
						34.1256	29	34.1256	18				0.16783	-1.791
						34.146	27	34.146	24				0.16797	-1.791
						34.1665	20	34.1665	20				0.16811	-1.787
						34.187	30	34.187	25				0.16825	-1.786
						34.2074	25	34.2074	20				0.16839	-1.782
						34.2279	15	34.2279	18				0.16853	-1.783
						34.2484	23	34.2484	19				0.16867	-1.783
						34.2688	32	34.2688	24				0.16881	-1.793
						34.2893	32	34.2893	17				0.16897	-1.799
						34.3098	23	34.3098	21				0.16911	-1.803
						34.3302	25	34.3302	15				0.16925	-1.793
						34.3507	31	34.3507	27				0.16939	-1.787
						34.3711	37	34.3711	25				0.16953	-1.784
						34.3916	28	34.3916	17				0.16967	-1.777
						34.4121	34	34.4121	18				0.16981	-1.775
						34.4325	21	34.4325	21				0.16994	-1.773
						34.453	28	34.453	21				0.17011	-1.771
						34.4734	32	34.4734	20				0.17025	-1.765
						34.4939	30	34.4939	21				0.17039	-1.762
						34.5144	40	34.5144	19				0.17053	-1.764
						34.5348	30	34.5348	18				0.17067	-1.763
						34.5553	32	34.5553	24				0.17081	-1.763
						34.5758	45	34.5758	23				0.17094	-1.763
						34.5962	22	34.5962	24				0.17108	-1.765
						34.6167	35	34.6167	24				0.17122	-1.769
						34.6371	40	34.6371	22				0.17139	-1.763
						34.6576	74	34.6576	25				0.17153	-1.768
						34.6781	97	34.6781	26				0.17167	-1.772
						34.6985	213	34.6985	28				0.17181	-1.772
						34.719	213	34.719	23				0.17194	-1.775
						34.7395	177	34.7395	22				0.17208	-1.775
						34.7599	103	34.7599	22				0.17222	-1.778
						34.7804	105	34.7804	20				0.17236	-1.782
						34.8008	123	34.8008	16				0.17253	-1.788
						34.8213	102	34.8213	24				0.17267	-1.794
						34.8418	74	34.8418	15				0.17281	-1.786
						34.8622	39	34.8622	18				0.17294	-1.775
						34.8827	31	34.8827	20				0.17308	-1.772
						34.9032	33	34.9032	17				0.17322	-1.773
						34.9236	36	34.9236	20				0.17336	-1.768
						34.9441	40	34.9441	22				0.1735	-1.773
						34.9646	29	34.9646	19				0.17367	-1.779
						34.985	41	34.985	19				0.17381	-1.783
						35.0055	41	35.0055	23				0.17394	-1.77
						35.0259	41	35.0259	16				0.17408	-1.775
						35.0464	34	35.0464	19				0.17422	-1.782
						35.0669	39	35.0669	19				0.17436	-1.791
						35.0873	61	35.0873	12				0.1745	-1.794
						35.1078	122	35.1078	11				0.17464	-1.79
						35.1283	402	35.1283	24				0.17478	-1.797
						35.1487	633	35.1487	22				0.17494	-1.794
						35.1692	421	35.1692	15				0.17508	-1.796
						35.1896	614	35.1896	17				0.17522	-1.796
						35.2101	674	35.2101	27				0.17536	-1.798
						35.2306	500	35.2306	25				0.1755	-1.805
						35.251	319	35.251	26				0.17564	-1.793
						35.2715	266	35.2715	24				0.17578	-1.79
						35.2919	366	35.2919	25				0.17592	-1.782
						35.3124	218	35.3124	23				0.17608	-1.768
						35.3329	89	35.3329	17				0.17622	-1.763
						35.3533	60	35.3533	13				0.17636	-1.747
						35.3738	39	35.3738	20				0.1765	-1.738
						35.3943	35	35.3943	23				0.17664	-1.737
						35.4147	41	35.4147	28				0.17678	-1.727
						35.4352	36	35.4352	27				0.17692	-1.715
						35.4556	29	35.4556	27				0.17706	-1.715
						35.4761	29	35.4761	28				0.17722	-1.718
						35.4966	31	35.4966	18				0.17736	-1.729
						35.517	35	35.517	16				0.1775	-1.738
						35.5375	29	35.5375	26				0.17764	-1.733
						35.558	19	35.558	19				0.17778	-1.734
						35.5784	33	35.5784	17				0.17792	-1.737
						35.5989	28	35.5989	19				0.17806	-1.742
						35.6193	28	35.6193	22				0.17819	-1.741
						35.6398	22	35.6398	23				0.17833	-1.73
						35.6603	23	35.6603	23				0.1785	-1.732
						35.6807	25	35.6807	19				0.17864	-1.732
						35.7012	27	35.7012	22				0.17878	-1.732
						35.7217	30	35.7217	20				0.17892	-1.727
						35.7421	17	35.7421	20				0.17906	-1.727
						35.7626	23	35.7626	20				0.17919	-1.737
						35.7831	25	35.7831	15				0.17933	-1.737
						35.8035	22	35.8035	14				0.17947	-1.74
						35.824	28	35.824	21				0.17964	-1.743
						35.8444	28	35.8444	20				0.17978	-1.747
						35.8649	34	35.8649	21				0.17992	-1.753
						35.8854	29	35.8854	21				0.18006	-1.74
						35.9058	21	35.9058	28				0.18019	-1.744
						35.9263	24	35.9263	25				0.18033	-1.75
						35.9468	23	35.9468	21				0.18047	-1.744
						35.9672	15	35.9672	22				0.18061	-1.745
						35.9877	21	35.9877	29				0.18078	-1.742
						36.0082	16	36.0082	20				0.18092	-1.747
						36.0286	26	36.0286	18				0.18106	-1.763
						36.0491	20	36.0491	16				0.18119	-1.779
						36.0695	28	36.0695	18				0.18133	-1.783
						36.09	25	36.09	23				0.18147	-1.785
						36.1105	17	36.1105	22				0.18161	-1.793
						36.1309	27	36.1309	11				0.18175	-1.809
						36.1514	25	36.1514	23				0.18189	-1.804
						36.1718	16	36.1718	20				0.18206	-1.806
						36.1923	24	36.1923	8				0.18219	-1.81
						36.2128	26	36.2128	19				0.18233	-1.819
						36.2332	26	36.2332	24				0.18247	-1.809
						36.2537	34	36.2537	13				0.18261	-1.811
						36.2742	53	36.2742	21				0.18275	-1.815
						36.2946	94	36.2946	23				0.18289	-1.813
						36.3151	53	36.3151	15				0.18303	-1.811
						36.3355	32	36.3355	28				0.18319	-1.806
						36.356	46	36.356	10				0.18333	-1.804
						36.3765	41	36.3765	27				0.18347	-1.809
						36.3969	41	36.3969	21				0.18361	-1.807
						36.4174	24	36.4174	26				0.18375	-1.802
						36.4379	16	36.4379	12				0.18389	-1.798
						36.4583	16	36.4583	26				0.18403	-1.79
						36.4788	22	36.4788	28				0.18417	-1.789
						36.4993	19	36.4993	44				0.18433	-1.782
						36.5197	22	36.5197	55				0.18447	-1.778
						36.5402	26	36.5402	29				0.18461	-1.767
						36.5606	20	36.5606	27				0.18475	-1.762
						36.5811	19	36.5811	34				0.18489	-1.755
						36.6016	17	36.6016	56				0.18503	-1.745
						36.622	25	36.622	56				0.18517	-1.741
						36.6425	23	36.6425	40				0.18531	-1.745
						36.663	23	36.663	58				0.18544	-1.753
						36.6834	35	36.6834	103				0.18561	-1.753
						36.7039	18	36.7039	212				0.18575	-1.751
						36.7243	13	36.7243	176				0.18589	-1.749
						36.7448	16	36.7448	121				0.18603	-1.745
						36.7653	16	36.7653	63				0.18617	-1.748
						36.7857	18	36.7857	92				0.18631	-1.747
						36.8062	18	36.8062	100				0.18644	-1.748
						36.8267	25	36.8267	73				0.18658	-1.753
						36.8471	24	36.8471	50				0.18675	-1.753
						36.8676	24	36.8676	32				0.18689	-1.756
						36.888	31	36.888	20				0.18703	-1.762
						36.9085	19	36.9085	18				0.18717	-1.761
						36.929	23	36.929	17				0.18731	-1.755
						36.9494	19	36.9494	18				0.18744	-1.753
						36.9699	20	36.9699	25				0.18758	-1.753
						36.9904	33	36.9904	24				0.18772	-1.759
						37.0108	25	37.0108	13				0.18789	-1.761
						37.0313	22	37.0313	14				0.18803	-1.764
						37.0517	15	37.0517	27				0.18817	-1.756
						37.0722	13	37.0722	24				0.18831	-1.755
						37.0927	17	37.0927	20				0.18844	-1.755
						37.1131	16	37.1131	20				0.18858	-1.747
						37.1336	17	37.1336	24				0.18872	-1.746
						37.1541	20	37.1541	15				0.18886	-1.751
						37.1745	24	37.1745	23				0.189	-1.76
						37.195	13	37.195	11				0.18917	-1.763
						37.2154	20	37.2154	21				0.18931	-1.771
						37.2359	12	37.2359	18				0.18944	-1.782
						37.2564	21	37.2564	13				0.18958	-1.783
						37.2768	18	37.2768	16				0.18972	-1.786
						37.2973	20	37.2973	21				0.18986	-1.777
						37.3178	25	37.3178	25				0.19	-1.779
						37.3382	25	37.3382	15				0.19014	-1.785
						37.3587	22	37.3587	19				0.19031	-1.794
						37.3792	17	37.3792	18				0.19044	-1.807
						37.3996	26	37.3996	17				0.19058	-1.808
						37.4201	18	37.4201	24				0.19072	-1.808
						37.4405	15	37.4405	22				0.19086	-1.805
						37.461	14	37.461	27				0.191	-1.81
						37.4815	33	37.4815	22				0.19114	-1.811
						37.5019	20	37.5019	19				0.19128	-1.812
						37.5224	12	37.5224	25				0.19144	-1.806
						37.5429	27	37.5429	23				0.19158	-1.808
						37.5633	29	37.5633	22				0.19172	-1.814
						37.5838	15	37.5838	15				0.19186	-1.819
						37.6042	19	37.6042	20				0.192	-1.821
						37.6247	25	37.6247	17				0.19214	-1.822
						37.6452	24	37.6452	21				0.19228	-1.819
						37.6656	16	37.6656	13				0.19242	-1.808
						37.6861	17	37.6861	23				0.19256	-1.798
						37.7066	20	37.7066	11				0.19272	-1.79
						37.727	18	37.727	17				0.19286	-1.782
						37.7475	10	37.7475	12				0.193	-1.774
						37.7679	16	37.7679	14				0.19314	-1.765
						37.7884	12	37.7884	13				0.19328	-1.755
						37.8089	17	37.8089	21				0.19342	-1.752
						37.8293	22	37.8293	14				0.19356	-1.737
						37.8498	20	37.8498	19				0.19369	-1.73
						37.8702	27	37.8702	17				0.19386	-1.726
						37.8907	28	37.8907	18				0.194	-1.726
						37.9112	17	37.9112	16				0.19414	-1.73
						37.9316	22	37.9316	15				0.19428	-1.731
						37.9521	14	37.9521	11				0.19442	-1.734
						37.9726	14	37.9726	20				0.19456	-1.743
						37.993	16	37.993	12				0.19469	-1.745
						38.0135	14	38.0135	17				0.19483	-1.747
						38.0339	12	38.0339	13				0.195	-1.748
						38.0544	14	38.0544	23				0.19514	-1.748
						38.0749	16	38.0749	12				0.19528	-1.754
						38.0953	8	38.0953	17				0.19542	-1.751
						38.1158	19	38.1158	16				0.19556	-1.756
						38.1363	18	38.1363	20				0.19569	-1.751
						38.1567	13	38.1567	12				0.19583	-1.748
						38.1772	21	38.1772	9				0.19597	-1.747
						38.1977	19	38.1977	12				0.19611	-1.745
						38.2181	19	38.2181	16				0.19628	-1.739
						38.2386	19	38.2386	19				0.19642	-1.74
						38.259	13	38.259	11				0.19656	-1.736
						38.2795	19	38.2795	15				0.19669	-1.743
						38.3	17	38.3	13				0.19683	-1.742
						38.3204	23	38.3204	13				0.19697	-1.752
						38.3409	13	38.3409	10				0.19711	-1.76
						38.3614	16	38.3614	13				0.19725	-1.759
						38.3818	18	38.3818	16				0.19742	-1.763
						38.4023	17	38.4023	18				0.19756	-1.759
						38.4227	17	38.4227	11				0.19769	-1.752
						38.4432	16	38.4432	16				0.19783	-1.754
						38.4637	24	38.4637	14				0.19797	-1.759
						38.4841	13	38.4841	26				0.19811	-1.765
						38.5046	14	38.5046	25				0.19825	-1.761
						38.5251	15	38.5251	13				0.19839	-1.761
						38.5455	19	38.5455	21				0.19856	-1.759
						38.566	17	38.566	18				0.19869	-1.754
						38.5864	18	38.5864	13				0.19883	-1.756
						38.6069	24	38.6069	12				0.19897	-1.762
						38.6274	20	38.6274	18				0.19911	-1.763
						38.6478	31	38.6478	9				0.19925	-1.761
						38.6683	33	38.6683	13				0.19939	-1.764
						38.6887	41	38.6887	12				0.19953	-1.767
						38.7092	27	38.7092	12				0.19967	-1.769
						38.7297	29	38.7297	16				0.19983	-1.756
						38.7501	32	38.7501	20				0.19997	-1.757
						38.7706	34	38.7706	18				0.20011	-1.766
						38.7911	28	38.7911	16				0.20025	-1.767
						38.8115	23	38.8115	13				0.20039	-1.762
						38.832	22	38.832	16				0.20053	-1.754
						38.8525	15	38.8525	18				0.20067	-1.755
						38.8729	14	38.8729	12				0.20081	-1.764
						38.8934	27	38.8934	14				0.20097	-1.764
						38.9138	24	38.9138	16				0.20111	-1.764
						38.9343	28	38.9343	17				0.20125	-1.774
						38.9548	27	38.9548	17				0.20139	-1.773
						38.9752	43	38.9752	9				0.20153	-1.782
						38.9957	44	38.9957	16				0.20167	-1.786
						39.0162	38	39.0162	19				0.20181	-1.782
						39.0366	32	39.0366	30				0.20194	-1.784
						39.0571	37	39.0571	29				0.20211	-1.78
						39.0775	41	39.0775	22				0.20225	-1.78
						39.098	45	39.098	24				0.20239	-1.777
						39.1185	30	39.1185	22				0.20253	-1.778
						39.1389	29	39.1389	15				0.20267	-1.781
						39.1594	28	39.1594	32				0.20281	-1.769
						39.1799	21	39.1799	22				0.20294	-1.767
						39.2003	30	39.2003	26				0.20308	-1.761
						39.2208	20	39.2208	21				0.20322	-1.766
						39.2413	27	39.2413	20				0.20339	-1.768
						39.2617	20	39.2617	11				0.20353	-1.768
						39.2822	15	39.2822	19				0.20367	-1.772
						39.3026	10	39.3026	13				0.20381	-1.772
						39.3231	16	39.3231	21				0.20394	-1.768
						39.3436	27	39.3436	19				0.20408	-1.764
						39.364	20	39.364	24				0.20422	-1.759
						39.3845	24	39.3845	24				0.20436	-1.757
						39.4049	17	39.4049	26				0.20453	-1.756
						39.4254	22	39.4254	25				0.20467	-1.749
						39.4459	27	39.4459	20				0.20481	-1.747
						39.4663	19	39.4663	20				0.20494	-1.749
						39.4868	19	39.4868	22				0.20508	-1.751
						39.5073	13	39.5073	20				0.20522	-1.753
						39.5277	18	39.5277	10				0.20536	-1.744
						39.5482	17	39.5482	15				0.2055	-1.734
						39.5686	16	39.5686	13				0.20567	-1.737
						39.5891	23	39.5891	24				0.20581	-1.746
						39.6096	19	39.6096	20				0.20594	-1.75
						39.63	11	39.63	16				0.20608	-1.751
						39.6505	16	39.6505	20				0.20622	-1.753
						39.671	16	39.671	14				0.20636	-1.76
						39.6914	16	39.6914	23				0.2065	-1.761
						39.7119	12	39.7119	20				0.20664	-1.755
						39.7323	17	39.7323	26				0.20678	-1.764
						39.7528	17	39.7528	18				0.20694	-1.775
						39.7733	12	39.7733	19				0.20708	-1.778
						39.7937	16	39.7937	29				0.20722	-1.779
						39.8142	18	39.8142	39				0.20736	-1.787
						39.8347	19	39.8347	20				0.2075	-1.795
						39.8551	18	39.8551	30				0.20764	-1.81
						39.8756	24	39.8756	22				0.20778	-1.806
						39.8961	17	39.8961	31				0.20792	-1.818
						39.9165	25	39.9165	25				0.20808	-1.825
						39.937	19	39.937	25				0.20822	-1.817
						39.9574	19	39.9574	25				0.20836	-1.818
						39.9779	27	39.9779	21				0.2085	-1.816
						39.9984	17	39.9984	14				0.20864	-1.817
						40.0188	20	40.0188	10				0.20878	-1.819
						40.0393	28	40.0393	29				0.20892	-1.802
						40.0598	24	40.0598	10				0.20906	-1.795
						40.0802	15	40.0802	13				0.20922	-1.791
						40.1007	16	40.1007	13				0.20936	-1.792
						40.1211	20	40.1211	15				0.2095	-1.796
						40.1416	20	40.1416	17				0.20964	-1.792
						40.1621	24	40.1621	17				0.20978	-1.784
						40.1825	24	40.1825	21				0.20992	-1.781
						40.203	19	40.203	14				0.21006	-1.778
						40.2235	25	40.2235	18				0.21019	-1.77
						40.2439	15	40.2439	16				0.21033	-1.758
						40.2644	8	40.2644	13				0.2105	-1.751
						40.2848	18	40.2848	21				0.21064	-1.749
						40.3053	22	40.3053	17				0.21078	-1.737
						40.3258	21	40.3258	23				0.21092	-1.73
						40.3462	19	40.3462	31				0.21106	-1.725
						40.3667	23	40.3667	23				0.21119	-1.728
						40.3872	20	40.3872	22				0.21133	-1.734
						40.4076	16	40.4076	19				0.21147	-1.735
						40.4281	23	40.4281	19				0.21164	-1.736
						40.4485	25	40.4485	18				0.21178	-1.74
						40.469	29	40.469	17				0.21192	-1.745
						40.4895	31	40.4895	19				0.21206	-1.746
						40.5099	27	40.5099	17				0.21219	-1.745
						40.5304	24	40.5304	18				0.21233	-1.743
						40.5509	22	40.5509	14				0.21247	-1.742
						40.5713	22	40.5713	13				0.21261	-1.739
						40.5918	35	40.5918	25				0.21278	-1.738
						40.6123	20	40.6123	21				0.21292	-1.743
						40.6327	19	40.6327	11				0.21306	-1.748
						40.6532	23	40.6532	15				0.21319	-1.752
						40.6736	11	40.6736	10				0.21333	-1.733
						40.6941	20	40.6941	12				0.21347	-1.725
						40.7146	21	40.7146	15				0.21361	-1.729
						40.735	18	40.735	11				0.21375	-1.733
						40.7555	12	40.7555	18				0.21389	-1.74
						40.776	8	40.776	16				0.21406	-1.741
						40.7964	21	40.7964	16				0.21419	-1.744
						40.8169	12	40.8169	22				0.21433	-1.753
						40.8373	22	40.8373	16				0.21447	-1.755
						40.8578	18	40.8578	12				0.21461	-1.761
						40.8783	9	40.8783	13				0.21475	-1.755
						40.8987	24	40.8987	12				0.21489	-1.758
						40.9192	14	40.9192	14				0.21503	-1.771
						40.9397	20	40.9397	19				0.21519	-1.769
						40.9601	17	40.9601	13				0.21533	-1.771
						40.9806	24	40.9806	13				0.21547	-1.769
						41.001	33	41.001	21				0.21561	-1.771
						41.0215	41	41.0215	19				0.21575	-1.774
						41.042	28	41.042	15				0.21589	-1.763
						41.0624	22	41.0624	17				0.21603	-1.766
						41.0829	18	41.0829	12				0.21617	-1.778
						41.1033	18	41.1033	18				0.21633	-1.776
						41.1238	20	41.1238	7				0.21647	-1.785
						41.1443	23	41.1443	13				0.21661	-1.784
						41.1647	21	41.1647	12				0.21675	-1.781
						41.1852	22	41.1852	11				0.21689	-1.776
						41.2057	16	41.2057	19				0.21703	-1.781
						41.2261	16	41.2261	20				0.21717	-1.783
						41.2466	23	41.2466	11				0.21731	-1.783
						41.267	15	41.267	14				0.21744	-1.797
						41.2875	28	41.2875	7				0.21761	-1.803
						41.308	15	41.308	15				0.21775	-1.801
						41.3284	12	41.3284	11				0.21789	-1.798
						41.3489	19	41.3489	8				0.21803	-1.809
						41.3694	24	41.3694	15				0.21817	-1.8
						41.3898	20	41.3898	9				0.21831	-1.805
						41.4103	13	41.4103	15				0.21844	-1.813
						41.4308	20	41.4308	11				0.21858	-1.82
						41.4512	15	41.4512	15				0.21875	-1.832
						41.4717	12	41.4717	13				0.21889	-1.822
						41.4921	13	41.4921	18				0.21903	-1.827
						41.5126	25	41.5126	16				0.21917	-1.835
						41.5331	11	41.5331	12				0.21931	-1.846
						41.5535	24	41.5535	10				0.21944	-1.835
						41.574	16	41.574	18				0.21958	-1.826
						41.5945	12	41.5945	14				0.21972	-1.82
						41.6149	21	41.6149	22				0.21989	-1.813
						41.6354	11	41.6354	7				0.22003	-1.8
						41.6558	12	41.6558	16				0.22017	-1.791
						41.6763	16	41.6763	11				0.22031	-1.778
						41.6968	19	41.6968	13				0.22044	-1.778
						41.7172	20	41.7172	8				0.22058	-1.764
						41.7377	24	41.7377	11				0.22072	-1.751
						41.7582	22	41.7582	12				0.22086	-1.743
						41.7786	53	41.7786	18				0.221	-1.738
						41.7991	83	41.7991	18				0.22117	-1.739
						41.8195	45	41.8195	16				0.22131	-1.728
						41.84	44	41.84	16				0.22144	-1.723
						41.8605	23	41.8605	14				0.22158	-1.724
						41.8809	39	41.8809	16				0.22172	-1.725
						41.9014	49	41.9014	13				0.22186	-1.726
						41.9219	25	41.9219	8				0.222	-1.726
						41.9423	37	41.9423	16				0.22214	-1.725
						41.9628	22	41.9628	21				0.22231	-1.726
						41.9832	18	41.9832	19				0.22244	-1.716
						42.0037	20	42.0037	12				0.22258	-1.718
						42.0242	18	42.0242	15				0.22272	-1.719
						42.0446	18	42.0446	23				0.22286	-1.72
						42.0651	19	42.0651	10				0.223	-1.722
						42.0856	20	42.0856	14				0.22314	-1.72
						42.106	14	42.106	14				0.22328	-1.723
						42.1265	9	42.1265	12				0.22344	-1.728
						42.1469	25	42.1469	12				0.22358	-1.735
						42.1674	15	42.1674	18				0.22372	-1.748
						42.1879	14	42.1879	16				0.22386	-1.751
						42.2083	17	42.2083	16				0.224	-1.753
						42.2288	13	42.2288	8				0.22414	-1.759
						42.2493	19	42.2493	16				0.22428	-1.762
						42.2697	20	42.2697	17				0.22442	-1.753
						42.2902	12	42.2902	11				0.22456	-1.753
						42.3107	13	42.3107	19				0.22472	-1.753
						42.3311	15	42.3311	12				0.22486	-1.762
						42.3516	18	42.3516	10				0.225	-1.759
						42.372	16	42.372	14				0.22514	-1.752
						42.3925	15	42.3925	13				0.22528	-1.75
						42.413	20	42.413	14				0.22542	-1.758
						42.4334	14	42.4334	15				0.22556	-1.764
						42.4539	20	42.4539	14				0.22569	-1.751
						42.4744	18	42.4744	16				0.22586	-1.753
						42.4948	16	42.4948	9				0.226	-1.76
						42.5153	21	42.5153	13				0.22614	-1.753
						42.5357	23	42.5357	19				0.22628	-1.762
						42.5562	21	42.5562	16				0.22642	-1.769
						42.5767	29	42.5767	10				0.22656	-1.767
						42.5971	15	42.5971	8				0.22669	-1.766
						42.6176	24	42.6176	21				0.22683	-1.773
						42.638	41	42.638	12				0.227	-1.773
						42.6585	56	42.6585	12				0.22714	-1.769
						42.679	73	42.679	17				0.22728	-1.775
						42.6994	110	42.6994	13				0.22742	-1.784
						42.7199	195	42.7199	17				0.22756	-1.788
						42.7404	213	42.7404	18				0.22769	-1.779
						42.7608	100	42.7608	30				0.22783	-1.788
						42.7813	56	42.7813	38				0.22797	-1.794
						42.8017	63	42.8017	26				0.22811	-1.797
						42.8222	72	42.8222	29				0.22828	-1.787
						42.8427	132	42.8427	49				0.22842	-1.788
						42.8631	71	42.8631	69				0.22856	-1.797
						42.8836	40	42.8836	44				0.22869	-1.798
						42.9041	20	42.9041	16				0.22883	-1.798
						42.9245	24	42.9245	22				0.22897	-1.794
						42.945	20	42.945	22				0.22911	-1.777
						42.9654	22	42.9654	29				0.22925	-1.764
						42.9859	20	42.9859	30				0.22942	-1.758
						43.0064	18	43.0064	19				0.22956	-1.751
						43.0268	22	43.0268	14				0.22969	-1.748
						43.0473	16	43.0473	24				0.22983	-1.736
						43.0678	27	43.0678	30				0.22997	-1.725
						43.0882	23	43.0882	21				0.23011	-1.726
						43.1087	21	43.1087	28				0.23025	-1.724
						43.1292	23	43.1292	19				0.23039	-1.73
						43.1496	22	43.1496	18				0.23056	-1.732
						43.1701	19	43.1701	20				0.23069	-1.734
						43.1905	27	43.1905	18				0.23083	-1.732
						43.211	17	43.211	16				0.23097	-1.733
						43.2315	21	43.2315	14				0.23111	-1.738
						43.2519	20	43.2519	20				0.23125	-1.747
						43.2724	16	43.2724	32				0.23139	-1.757
						43.2929	15	43.2929	31				0.23153	-1.765
						43.3133	20	43.3133	14				0.23167	-1.776
						43.3338	13	43.3338	20				0.23183	-1.779
						43.3542	19	43.3542	19				0.23197	-1.78
						43.3747	12	43.3747	21				0.23211	-1.793
						43.3952	18	43.3952	16				0.23225	-1.797
						43.4156	25	43.4156	14				0.23239	-1.79
						43.4361	21	43.4361	22				0.23253	-1.791
						43.4566	13	43.4566	26				0.23267	-1.79
						43.477	19	43.477	13				0.23281	-1.794
						43.4975	15	43.4975	22				0.23297	-1.791
						43.5179	13	43.5179	16				0.23311	-1.791
						43.5384	11	43.5384	17				0.23325	-1.788
						43.5589	20	43.5589	19				0.23339	-1.791
						43.5793	19	43.5793	28				0.23353	-1.778
						43.5998	13	43.5998	19				0.23367	-1.774
						43.6203	21	43.6203	22				0.23381	-1.778
						43.6407	12	43.6407	18				0.23394	-1.783
						43.6612	12	43.6612	13				0.23411	-1.79
						43.6816	13	43.6816	17				0.23425	-1.782
						43.7021	19	43.7021	29				0.23439	-1.786
						43.7226	14	43.7226	21				0.23453	-1.779
						43.743	12	43.743	18				0.23467	-1.784
						43.7635	18	43.7635	25				0.23481	-1.788
						43.784	11	43.784	18				0.23494	-1.791
						43.8044	9	43.8044	24				0.23508	-1.784
						43.8249	13	43.8249	25				0.23522	-1.789
						43.8454	12	43.8454	29				0.23539	-1.794
						43.8658	19	43.8658	22				0.23553	-1.79
						43.8863	18	43.8863	20				0.23567	-1.791
						43.9067	18	43.9067	32				0.23581	-1.794
						43.9272	15	43.9272	43				0.23594	-1.787
						43.9477	18	43.9477	39				0.23608	-1.79
						43.9681	12	43.9681	39				0.23622	-1.792
						43.9886	17	43.9886	41				0.23636	-1.795
						44.0091	19	44.0091	23				0.23653	-1.803
						44.0295	17	44.0295	43				0.23667	-1.805
						44.05	23	44.05	27				0.23681	-1.806
						44.0704	18	44.0704	31				0.23694	-1.801
						44.0909	16	44.0909	46				0.23708	-1.798
						44.1114	16	44.1114	42				0.23722	-1.804
						44.1318	11	44.1318	36				0.23736	-1.809
						44.1523	15	44.1523	68				0.2375	-1.805
						44.1728	14	44.1728	70				0.23767	-1.811
						44.1932	19	44.1932	55				0.23781	-1.823
						44.2137	19	44.2137	58				0.23794	-1.824
						44.2341	13	44.2341	75				0.23808	-1.822
						44.2546	17	44.2546	105				0.23822	-1.819
						44.2751	19	44.2751	144				0.23836	-1.815
						44.2955	15	44.2955	230				0.2385	-1.825
						44.316	9	44.316	575				0.23864	-1.794
						44.3364	11	44.3364	2051				0.23878	-1.789
						44.3569	19	44.3569	2667				0.23894	-1.785
						44.3774	19	44.3774	880				0.23908	-1.778
						44.3978	18	44.3978	331				0.23922	-1.765
						44.4183	21	44.4183	267				0.23936	-1.75
						44.4388	22	44.4388	506				0.2395	-1.737
						44.4592	22	44.4592	1282				0.23964	-1.729
						44.4797	27	44.4797	1081				0.23978	-1.719
						44.5001	65	44.5001	314				0.23992	-1.716
						44.5206	103	44.5206	146				0.24008	-1.716
						44.5411	49	44.5411	100				0.24022	-1.722
						44.5615	28	44.5615	78				0.24036	-1.726
						44.582	22	44.582	86				0.2405	-1.727
						44.6025	22	44.6025	52				0.24064	-1.73
						44.6229	49	44.6229	41				0.24078	-1.737
						44.6434	49	44.6434	49				0.24092	-1.749
						44.6639	29	44.6639	39				0.24106	-1.755
						44.6843	27	44.6843	61				0.24122	-1.76
						44.7048	19	44.7048	36				0.24136	-1.763
						44.7252	28	44.7252	36				0.2415	-1.763
						44.7457	34	44.7457	42				0.24164	-1.762
						44.7662	38	44.7662	28				0.24178	-1.757
						44.7866	41	44.7866	25				0.24192	-1.749
						44.8071	40	44.8071	24				0.24206	-1.749
						44.8276	29	44.8276	26				0.24219	-1.751
						44.848	20	44.848	18				0.24233	-1.75
						44.8685	22	44.8685	17				0.2425	-1.744
						44.8889	35	44.8889	25				0.24264	-1.733
						44.9094	27	44.9094	21				0.24278	-1.727
						44.9299	27	44.9299	19				0.24292	-1.72
						44.9503	19	44.9503	22				0.24306	-1.716
						44.9708	18	44.9708	19				0.24319	-1.719
						44.9913	20	44.9913	25				0.24333	-1.721
						45.0117	26	45.0117	21				0.24347	-1.731
						45.0322	30	45.0322	23				0.24364	-1.734
						45.0526	11	45.0526	15				0.24378	-1.743
						45.0731	21	45.0731	19				0.24392	-1.751
						45.0936	21	45.0936	19				0.24406	-1.759
						45.114	13	45.114	25				0.24419	-1.761
						45.1345	23	45.1345	23				0.24433	-1.755
						45.155	15	45.155	22				0.24447	-1.76
						45.1754	14	45.1754	20				0.24461	-1.774
						45.1959	16	45.1959	14				0.24478	-1.781
						45.2163	18	45.2163	20				0.24492	-1.778
						45.2368	20	45.2368	14				0.24506	-1.782
						45.2573	16	45.2573	17				0.24519	-1.792
						45.2777	13	45.2777	19				0.24533	-1.793
						45.2982	14	45.2982	20				0.24547	-1.805
						45.3187	16	45.3187	25				0.24561	-1.805
						45.3391	18	45.3391	23				0.24575	-1.811
						45.3596	14	45.3596	16				0.24589	-1.81
						45.38	15	45.38	27				0.24606	-1.805
						45.4005	16	45.4005	25				0.24619	-1.797
						45.421	8	45.421	10				0.24633	-1.794
						45.4414	16	45.4414	17				0.24647	-1.792
						45.4619	17	45.4619	20				0.24661	-1.786
						45.4824	14	45.4824	11				0.24675	-1.782
						45.5028	20	45.5028	18				0.24689	-1.77
						45.5233	18	45.5233	27				0.24703	-1.773
						45.5438	13	45.5438	12				0.24719	-1.776
						45.5642	16	45.5642	14				0.24733	-1.772
						45.5847	17	45.5847	16				0.24747	-1.765
						45.6051	21	45.6051	11				0.24761	-1.772
						45.6256	12	45.6256	13				0.24775	-1.779
						45.6461	17	45.6461	12				0.24789	-1.773
						45.6665	15	45.6665	14				0.24803	-1.781
						45.687	14	45.687	12				0.24817	-1.774
						45.7075	8	45.7075	21				0.24833	-1.772
						45.7279	20	45.7279	9				0.24847	-1.765
						45.7484	16	45.7484	17				0.24861	-1.765
						45.7688	13	45.7688	18				0.24875	-1.772
						45.7893	14	45.7893	15				0.24889	-1.77
						45.8098	12	45.8098	17				0.24903	-1.766
						45.8302	17	45.8302	15				0.24917	-1.764
						45.8507	12	45.8507	11				0.24931	-1.76
						45.8712	15	45.8712	16				0.24944	-1.758
						45.8916	18	45.8916	14				0.24961	-1.746
						45.9121	13	45.9121	17				0.24975	-1.744
						45.9325	14	45.9325	20				0.24989	-1.739
						45.953	16	45.953	17				0.25003	-1.739
						45.9735	16	45.9735	25				0.25017	-1.744
						45.9939	12	45.9939	17				0.25031	-1.74
						46.0144	7	46.0144	15				0.25044	-1.741
						46.0348	17	46.0348	17				0.25058	-1.744
						46.0553	21	46.0553	11				0.25075	-1.753
						46.0758	9	46.0758	18				0.25089	-1.759
						46.0962	11	46.0962	17				0.25103	-1.762
						46.1167	18	46.1167	17				0.25117	-1.761
						46.1372	12	46.1372	19				0.25131	-1.761
						46.1576	25	46.1576	13				0.25144	-1.755
						46.1781	14	46.1781	23				0.25158	-1.75
						46.1985	16	46.1985	13				0.25172	-1.737
						46.219	14	46.219	13				0.25189	-1.737
						46.2395	20	46.2395	15				0.25203	-1.738
						46.2599	22	46.2599	10				0.25217	-1.735
						46.2804	16	46.2804	14				0.25231	-1.736
						46.3009	14	46.3009	10				0.25244	-1.739
						46.3213	19	46.3213	15				0.25258	-1.739
						46.3418	14	46.3418	16				0.25272	-1.737
						46.3623	24	46.3623	21				0.25286	-1.739
						46.3827	17	46.3827	17				0.253	-1.739
						46.4032	27	46.4032	14				0.25317	-1.746
						46.4236	38	46.4236	10				0.25331	-1.751
						46.4441	71	46.4441	17				0.25344	-1.757
						46.4646	68	46.4646	22				0.25358	-1.757
						46.485	28	46.485	13				0.25372	-1.769
						46.5055	16	46.5055	22				0.25386	-1.772
						46.526	18	46.526	17				0.254	-1.778
						46.5464	36	46.5464	13				0.25414	-1.782
						46.5669	37	46.5669	7				0.25431	-1.78
						46.5873	28	46.5873	14				0.25444	-1.785
						46.6078	27	46.6078	18				0.25458	-1.779
						46.6283	28	46.6283	16				0.25472	-1.777
						46.6487	8	46.6487	9				0.25486	-1.778
						46.6692	16	46.6692	20				0.255	-1.789
						46.6897	23	46.6897	17				0.25514	-1.78
						46.7101	19	46.7101	12				0.25528	-1.769
						46.7306	15	46.7306	17				0.25544	-1.765
						46.751	21	46.751	12				0.25558	-1.765
						46.7715	22	46.7715	17				0.25572	-1.76
						46.792	24	46.792	16				0.25586	-1.748
						46.8124	29	46.8124	21				0.256	-1.741
						46.8329	34	46.8329	13				0.25614	-1.739
						46.8534	53	46.8534	14				0.25628	-1.736
						46.8738	58	46.8738	12				0.25642	-1.72
						46.8943	90	46.8943	13				0.25656	-1.712
						46.9147	69	46.9147	21				0.25672	-1.71
						46.9352	101	46.9352	9				0.25686	-1.708
						46.9557	74	46.9557	15				0.257	-1.705
						46.9761	49	46.9761	13				0.25714	-1.709
						46.9966	50	46.9966	9				0.25728	-1.715
						47.0171	57	47.0171	9				0.25742	-1.722
						47.0375	52	47.0375	12				0.25756	-1.732
						47.058	51	47.058	9				0.25769	-1.734
						47.0784	38	47.0784	18				0.25786	-1.739
						47.0989	34	47.0989	11				0.258	-1.747
						47.1194	15	47.1194	11				0.25814	-1.752
						47.1398	22	47.1398	12				0.25828	-1.757
						47.1603	16	47.1603	12				0.25842	-1.756
						47.1808	21	47.1808	18				0.25856	-1.756
						47.2012	17	47.2012	15				0.25869	-1.76
						47.2217	10	47.2217	12				0.25883	-1.759
						47.2422	11	47.2422	16				0.259	-1.76
						47.2626	9	47.2626	21				0.25914	-1.76
						47.2831	14	47.2831	11				0.25928	-1.759
						47.3035	10	47.3035	9				0.25942	-1.764
						47.324	8	47.324	14				0.25956	-1.764
						47.3445	12	47.3445	12				0.25969	-1.766
						47.3649	14	47.3649	11				0.25983	-1.772
						47.3854	8	47.3854	15				0.25997	-1.776
						47.4059	13	47.4059	19				0.26011	-1.78
						47.4263	13	47.4263	12				0.26028	-1.768
						47.4468	14	47.4468	16				0.26042	-1.778
						47.4672	13	47.4672	12				0.26056	-1.792
						47.4877	17	47.4877	9				0.26069	-1.802
						47.5082	23	47.5082	15				0.26083	-1.805
						47.5286	11	47.5286	15				0.26097	-1.796
						47.5491	10	47.5491	20				0.26111	-1.791
						47.5695	12	47.5695	21				0.26125	-1.797
						47.59	13	47.59	17				0.26142	-1.802
						47.6105	12	47.6105	31				0.26156	-1.798
						47.6309	18	47.6309	26				0.26169	-1.799
						47.6514	14	47.6514	13				0.26183	-1.787
						47.6719	11	47.6719	14				0.26197	-1.779
						47.6923	11	47.6923	18				0.26211	-1.776
						47.7128	20	47.7128	17				0.26225	-1.779
						47.7332	13	47.7332	14				0.26239	-1.786
						47.7537	10	47.7537	18				0.26256	-1.785
						47.7742	16	47.7742	18				0.26269	-1.778
						47.7946	15	47.7946	13				0.26283	-1.782
						47.8151	12	47.8151	36				0.26297	-1.783
						47.8356	12	47.8356	113				0.26311	-1.785
						47.856	18	47.856	73				0.26325	-1.787
						47.8765	10	47.8765	37				0.26339	-1.783
						47.897	13	47.897	11				0.26353	-1.783
						47.9174	15	47.9174	18				0.26367	-1.786
						47.9379	13	47.9379	23				0.26383	-1.765
						47.9583	16	47.9583	49				0.26397	-1.764
						47.9788	15	47.9788	50				0.26411	-1.764
						47.9993	12	47.9993	42				0.26425	-1.771
						48.0197	15	48.0197	19				0.26439	-1.77
						48.0402	16	48.0402	24				0.26453	-1.776
						48.0607	14	48.0607	10				0.26467	-1.772
						48.0811	9	48.0811	15				0.26481	-1.773
						48.1016	12	48.1016	16				0.26497	-1.753
						48.1221	18	48.1221	13				0.26511	-1.738
						48.1425	13	48.1425	16				0.26525	-1.722
						48.163	11	48.163	10				0.26539	-1.721
						48.1834	20	48.1834	13				0.26553	-1.712
						48.2039	9	48.2039	15				0.26567	-1.696
						48.2244	16	48.2244	15				0.26581	-1.69
						48.2448	10	48.2448	12				0.26594	-1.695
						48.2653	7	48.2653	18				0.26611	-1.713
						48.2858	16	48.2858	8				0.26625	-1.726
						48.3062	21	48.3062	13				0.26639	-1.739
						48.3267	14	48.3267	15				0.26653	-1.743
						48.3471	17	48.3471	15				0.26667	-1.745
						48.3676	14	48.3676	17				0.26681	-1.767
						48.3881	14	48.3881	11				0.26694	-1.777
						48.4085	9	48.4085	23				0.26708	-1.778
						48.429	10	48.429	13				0.26722	-1.783
						48.4494	11	48.4494	12				0.26739	-1.788
						48.4699	8	48.4699	20				0.26753	-1.792
						48.4904	12	48.4904	13				0.26767	-1.79
						48.5108	8	48.5108	24				0.26781	-1.791
						48.5313	11	48.5313	13				0.26794	-1.794
						48.5518	9	48.5518	17				0.26808	-1.793
						48.5722	19	48.5722	12				0.26822	-1.794
						48.5927	18	48.5927	13				0.26836	-1.794
						48.6131	20	48.6131	11				0.26853	-1.797
						48.6336	11	48.6336	18				0.26867	-1.788
						48.6541	12	48.6541	23				0.26881	-1.782
						48.6745	11	48.6745	19				0.26894	-1.777
						48.695	12	48.695	18				0.26908	-1.779
						48.7155	14	48.7155	18				0.26922	-1.783
						48.7359	14	48.7359	15				0.26936	-1.784
						48.7564	10	48.7564	13				0.2695	-1.788
						48.7769	21	48.7769	14				0.26967	-1.787
						48.7973	14	48.7973	11				0.26981	-1.795
						48.8178	11	48.8178	14				0.26994	-1.797
						48.8382	10	48.8382	11				0.27008	-1.794
						48.8587	19	48.8587	16				0.27022	-1.796
						48.8792	18	48.8792	16				0.27036	-1.798
						48.8996	15	48.8996	16				0.2705	-1.808
						48.9201	8	48.9201	8				0.27064	-1.796
						48.9406	8	48.9406	12				0.27078	-1.798
						48.961	10	48.961	11				0.27094	-1.807
						48.9815	19	48.9815	15				0.27108	-1.803
						49.0019	25	49.0019	18				0.27122	-1.79
						49.0224	10	49.0224	16				0.27136	-1.782
						49.0429	12	49.0429	5				0.2715	-1.777
						49.0633	13	49.0633	16				0.27164	-1.777
						49.0838	19	49.0838	16				0.27178	-1.772
						49.1043	13	49.1043	16				0.27192	-1.763
						49.1247	13	49.1247	16				0.27208	-1.752
						49.1452	9	49.1452	11				0.27222	-1.746
						49.1656	18	49.1656	17				0.27236	-1.74
						49.1861	22	49.1861	15				0.2725	-1.731
						49.2066	35	49.2066	16				0.27264	-1.728
						49.227	20	49.227	13				0.27278	-1.724
						49.2475	18	49.2475	10				0.27292	-1.731
						49.268	24	49.268	8				0.27306	-1.732
						49.2884	13	49.2884	10				0.27322	-1.731
						49.3089	16	49.3089	14				0.27336	-1.733
						49.3293	20	49.3293	9				0.2735	-1.739
						49.3498	13	49.3498	14				0.27364	-1.742
						49.3703	17	49.3703	12				0.27378	-1.742
						49.3907	15	49.3907	15				0.27392	-1.742
						49.4112	18	49.4112	9				0.27406	-1.742
						49.4317	19	49.4317	18				0.27419	-1.745
						49.4521	14	49.4521	10				0.27433	-1.741
						49.4726	21	49.4726	23				0.2745	-1.741
						49.493	15	49.493	16				0.27464	-1.744
						49.5135	20	49.5135	13				0.27478	-1.747
						49.534	9	49.534	21				0.27492	-1.752
						49.5544	9	49.5544	17				0.27506	-1.752
						49.5749	16	49.5749	25				0.27519	-1.754
						49.5954	15	49.5954	21				0.27533	-1.759
						49.6158	18	49.6158	17				0.27547	-1.758
						49.6363	8	49.6363	22				0.27564	-1.748
						49.6568	15	49.6568	15				0.27578	-1.738
						49.6772	7	49.6772	20				0.27592	-1.743
						49.6977	15	49.6977	17				0.27606	-1.756
						49.7181	13	49.7181	26				0.27619	-1.759
						49.7386	7	49.7386	13				0.27633	-1.756
						49.7591	13	49.7591	18				0.27647	-1.757
						49.7795	14	49.7795	19				0.27661	-1.76
						49.8	17	49.8	22				0.27678	-1.763
						49.8205	11	49.8205	27				0.27692	-1.749
						49.8409	9	49.8409	19				0.27706	-1.75
						49.8614	12	49.8614	20				0.27719	-1.761
						49.8818	20	49.8818	15				0.27733	-1.754
						49.9023	15	49.9023	17				0.27747	-1.755
						49.9228	16	49.9228	15				0.27761	-1.753
						49.9432	10	49.9432	20				0.27775	-1.752
						49.9637	12	49.9637	23				0.27778	-1.758
						49.9841	11	49.9841	21				0.27806	-1.748
						50.0046	16	50.0046	16				0.27806	-1.757
													0.27833	-1.768
													0.27833	-1.782
													0.27861	-1.789
													0.27889	-1.796
													0.27889	-1.8
													0.27917	-1.803
													0.27917	-1.802
													0.27944	-1.811
													0.27944	-1.815
													0.27972	-1.821
													0.27972	-1.825
													0.28	-1.821
													0.28	-1.822
													0.28028	-1.821
													0.28028	-1.813
													0.28056	-1.808
													0.28056	-1.801
													0.28083	-1.793
													0.28083	-1.785
													0.28111	-1.765
													0.28111	-1.747
													0.28139	-1.737
													0.28139	-1.731
													0.28167	-1.728
													0.28167	-1.719
													0.28194	-1.715
													0.28194	-1.712
													0.28222	-1.705
													0.28222	-1.7
													0.2825	-1.702
													0.2825	-1.701
													0.28278	-1.706
													0.28278	-1.706
													0.28306	-1.708
													0.28306	-1.709
													0.28333	-1.711
													0.28333	-1.707
													0.28361	-1.708
													0.28361	-1.717
													0.28389	-1.724
													0.28389	-1.735
													0.28417	-1.745
[truncated: 349,562+ more rows]

## Sheet: Supplementary Figure 2
Supplementary Figure 2a									Supplementary Figure 2b
	Intensity(a.u.)	2 Theta (degree)	Intensity(a.u.)	2 Theta (degree)	Intensity(a.u.)	2 Theta (degree)				Intensity(a.u.)	2 Theta (degree)	Intensity(a.u.)	2 Theta (degree)
	5.0001	60	5.0001	94	10.0001	79				10.0001	56	10.0001	56
	5.02056	85	5.02056	73	10.0206	68				10.0206	49	10.0206	65
	5.04103	82	5.04103	86	10.041	67				10.041	42	10.041	60
	5.06149	76	5.06149	67	10.0615	59				10.0615	60	10.0615	68
	5.08195	85	5.08195	81	10.082	77				10.082	65	10.082	58
	5.10241	70	5.10241	82	10.1024	51				10.1024	61	10.1024	54
	5.12288	66	5.12288	88	10.1229	66				10.1229	62	10.1229	57
	5.14334	84	5.14334	67	10.1433	66				10.1433	54	10.1433	47
	5.1638	93	5.1638	56	10.1638	54				10.1638	55	10.1638	49
	5.18426	77	5.18426	75	10.1843	73				10.1843	51	10.1843	53
	5.20473	82	5.20473	71	10.2047	67				10.2047	57	10.2047	51
	5.22519	61	5.22519	78	10.2252	77				10.2252	37	10.2252	65
	5.24565	95	5.24565	63	10.2456	70				10.2456	53	10.2456	66
	5.26612	60	5.26612	80	10.2661	56				10.2661	54	10.2661	47
	5.28658	74	5.28658	72	10.2866	61				10.2866	67	10.2866	50
	5.30704	69	5.30704	80	10.307	69				10.307	55	10.307	68
	5.3275	78	5.3275	75	10.3275	60				10.3275	69	10.3275	58
	5.34797	77	5.34797	85	10.348	92				10.348	65	10.348	59
	5.36843	68	5.36843	60	10.3684	100				10.3684	48	10.3684	59
	5.38889	85	5.38889	65	10.3889	79				10.3889	69	10.3889	62
	5.40935	78	5.40935	70	10.4093	81				10.4093	52	10.4093	66
	5.42982	71	5.42982	78	10.4298	62				10.4298	66	10.4298	55
	5.45028	78	5.45028	74	10.4503	59				10.4503	68	10.4503	60
	5.47074	67	5.47074	70	10.4707	70				10.4707	59	10.4707	67
	5.4912	64	5.4912	71	10.4912	64				10.4912	66	10.4912	70
	5.51167	77	5.51167	67	10.5117	61				10.5117	56	10.5117	43
	5.53213	66	5.53213	69	10.5321	64				10.5321	55	10.5321	51
	5.55259	76	5.55259	70	10.5526	63				10.5526	59	10.5526	61
	5.57306	74	5.57306	74	10.5731	52				10.5731	48	10.5731	74
	5.59352	78	5.59352	72	10.5935	60				10.5935	60	10.5935	58
	5.61398	73	5.61398	57	10.614	83				10.614	62	10.614	74
	5.63444	75	5.63444	81	10.6344	64				10.6344	70	10.6344	55
	5.65491	71	5.65491	75	10.6549	71				10.6549	48	10.6549	59
	5.67537	69	5.67537	75	10.6754	74				10.6754	66	10.6754	62
	5.69583	84	5.69583	64	10.6958	69				10.6958	62	10.6958	62
	5.71629	85	5.71629	65	10.7163	76				10.7163	42	10.7163	70
	5.73676	69	5.73676	80	10.7368	62				10.7368	53	10.7368	66
	5.75722	78	5.75722	72	10.7572	70				10.7572	49	10.7572	62
[truncated: 3,628 more rows]

## Sheet: Supplementary Figure 3
Supplementary Figure 3a							Supplementary Figure 3b							Supplementary Figure 3c
[truncated: 7,210 more rows]

[truncated: 32 more sheets: Supplementary Figure 4, Supplementary Figure 5, Supplementary Figure 6, Supplementary Figure 10, Supplementary Figure 11, Supplementary Figure 12, Supplementary Figure 14, Supplementary Figure 15, Supplementary Figure 16, Supplementary Figure 18, Supplementary Figure 19, Supplementary Figure 20, Supplementary Figure 22, Supplementary Figure 23, Supplementary Figure 24, Supplementary Figure 25, Supplementary Figure 26, Supplementary Figure 27, Supplementary Figure 29, Supplementary Figure 30 …]
